# Supplementary material for: Identification and Cross-Characterisation of Artificial Promoters and 5′ Untranslated Regions in Vibrio natriegens
Source: Front Bioeng Biotechnol. 2022 Jan 27;10:826142. doi: 10.3389/fbioe.2022.826142 (PMC8830501; doi:10.3389/fbioe.2022.826142)
Supplement: Supplementary file 2 [file DataSheet1.ZIP]

Archive with 9 entries (9 files):
- pACYC-sfGFP 50NSD.gb
- pACYC-sfGFP 200NSD.gb
- pACYC-mdh-mCherry.gb
- pACYC-mCherry negative control.gb
- pACYC-sfGFP negative control.gb
- pACYC-mdh-sfGFP.gb
- pACYC-JRB-sfGFP.gb
- pACYC-JRB-mCherry.gb
- pACYC-sfGFP 200N.gb
