# Supplementary material for: Identification and Cross-Characterisation of Artificial Promoters and 5′ Untranslated Regions in Vibrio natriegens
Source: Front Bioeng Biotechnol. 2022 Jan 27;10:826142. doi: 10.3389/fbioe.2022.826142 (PMC8830501; doi:10.3389/fbioe.2022.826142)
Supplement: Supplementary file 2 [file DataSheet1.ZIP › pACYC-sfGFP 50NSD.gb]

LOCUS       pACYC-sfGFP_50N+SD      5227 bp ds-DNA     circular     26-NOV-2021
DEFINITION  .
FEATURES             Location/Qualifiers
     misc_feature    complement(1475..2665)
                     /label="Tetracycline"
                     /ApEinfo_revcolor=#faac61
                     /ApEinfo_fwdcolor=#faac61
     misc_feature    2853..3398
                     /label="p15A ori"
                     /ApEinfo_revcolor=#ffef86
                     /ApEinfo_fwdcolor=#ffef86
     misc_feature    3607..4588
                     /label="sf_FPG_fragment"
                     /ApEinfo_revcolor=#f58a5e
                     /ApEinfo_fwdcolor=#f58a5e
     misc_feature    3745..3767
                     /label="lacO"
                     /ApEinfo_revcolor=#ff9ccd
                     /ApEinfo_fwdcolor=#ff9ccd
     misc_feature    3785..3801
                     /label="lacZ'''"
                     /ApEinfo_revcolor=#84b0dc
                     /ApEinfo_fwdcolor=#84b0dc
     misc_feature    3802..3851
                     /label="ARES"
                     /ApEinfo_revcolor=#b1ff67
                     /ApEinfo_fwdcolor=#b1ff67
     misc_feature    3852..4568
                     /label="sfGFP"
                     /ApEinfo_revcolor=#c6c9d1
                     /ApEinfo_fwdcolor=#c6c9d1
     CDS             3852..4568
                     /label="Translation 3852-4568"
     misc_feature    4906..5008
                     /label="Cat-prom"
                     /ApEinfo_revcolor=#faac61
                     /ApEinfo_fwdcolor=#faac61
     misc_feature    join(5009..5227,1..441)
                     /label="Chloramphenicol"
                     /ApEinfo_revcolor=#ffef86
                     /ApEinfo_fwdcolor=#ffef86
     CDS             join(5009..5227,1..441)
                     /label="Translation 5009-441"
ORIGIN
        1 CGTATGGCAA TGAAAGACGG TGAGCTGGTG ATATGGGATA GTGTTCACCC TTGTTACACC
       61 GTTTTCCATG AGCAAACTGA AACGTTTTCA TCGCTCTGGA GTGAATACCA CGACGATTTC
      121 CGGCAGTTTC TACACATATA TTCGCAAGAT GTGGCGTGTT ACGGTGAAAA CCTGGCCTAT
      181 TTCCCTAAAG GGTTTATTGA GAATATGTTT TTCGTCTCAG CCAATCCCTG GGTGAGTTTC
      241 ACCAGTTTTG ATTTAAACGT GGCCAATATG GACAACTTCT TCGCCCCCGT TTTCACCATG
      301 GGCAAATATT ATACGCAAGG CGACAAGGTG CTGATGCCGC TGGCGATTCA GGTTCATCAT
      361 GCCGTCTGTG ATGGCTTCCA TGTCGGCAGA ATGCTTAATG AATTACAACA GTACTGCGAT
      421 GAGTGGCAGG GCGGGGCGTA ATTTTTTTAA GGCAGTTATT GGTGCCCTTA AACGCCTGGT
      481 GCTACGCCTG AATAAGTGAT AATAAGCGGA TGAATGGCAG AAATTCGAAA GCAAATTCGA
      541 CCCGGTCGTC GGTTCAGGGC AGGGTCGTTA AATAGCCGCT TATGTCTATT GCTGGTTTAC
      601 CGGTTTATTG ACTACCGGAA GCAGTGTGAC CGTGTGCTTC TCAAATGCCT GAGGCCAGTT
      661 TGCTCAGGCT CTCCCCGTGG AGGTAATAAT TGACGATATG ATCATTTATT CTGCCTCCCA
      721 GAGCCTGATA AAAACGGTTA GCGCTTCGTT AATACAGATG TAGGTGTTCC ACAGGGTAGC
      781 CAGCAGCATC CTGCGATGCA GATCCGGAAC ATAATGGTGC AGGGCGCTTG TTTCGGCGTG
      841 GGTATGGTGG CAGGCCCCGT GGCCGGGGGA CTGTTGGGCG CTGCCGGCAC CTGTCCTACG
      901 AGTTGCATGA TAAAGAAGAC AGTCATAAGT GCGGCGACGA TAGTCATGCC CCGCGCCCAC
      961 CGGAAGGAGC TACCGGACAG CGGTGCGGAC TGTTGTAACT CAGAATAAGA AATGAGGCCG
     1021 CTCATGGCGT TGACTCTCAG TCATAGTATC GTGGTATCAC CGGTTGGTTC CACTCTCTGT
     1081 TGCGGGCAAC TTCAGCAGCA CGTAGGGGAC TTCCGCGTTT CCAGACTTTA CGAAACACGG
     1141 AAACCGAAGA CCATTCATGT TGTTGCTCAG GTCGCAGACG TTTTGCAGCA GCAGTCGCTT
     1201 CACGTTCGCT CGCGTATCGG TGATTCATTC TGCTAACCAG TAAGGCAACC CCGCCAGCCT
     1261 AGCCGGGTCC TCAACGACAG GAGCACGATC ATGCGCACCC GTGGCCAGGA CCCAACGCTG
     1321 CCCGAGATGC GCCGCGTGCG GCTGCTGGAG ATGGCGGACG CGATGGATAT GTTCTGCCAA
     1381 GGGTTGGTTT GCGCATTCAC AGTTCTCCGC AAGAATTGAT TGGCTCCAAT TCTTGGAGTG
     1441 GTGAATCCGT TAGCGAGGTG CCGCCGGCTT CCATTCAGGT CGAGGTGGCC CGGCTCCATG
     1501 CACCGCGACG CAACGCGGGG AGGCAGACAA GGTATAGGGC GGCGCCTACA ATCCATGCCA
     1561 ACCCGTTCCA TGTGCTCGCC GAGGCGGCAT AAATCGCCGT GACGATCAGC GGTCCAGTGA
     1621 TCGAAGTTAG GCTGGTAAGA GCCGCGAGCG ATCCTTGAAG CTGTCCCTGA TGGTCGTCAT
     1681 CTACCTGCCT GGACAGCATG GCCTGCAACG CGGGCATCCC GATGCCGCCG GAAGCGAGAA
     1741 GAATCATAAT GGGGAAGGCC ATCCAGCCTC GCGTCGCGAA CGCCAGCAAG ACGTAGCCCA
     1801 GCGCGTCGGC CGCCATGCCG GCGATAATGG CCTGCTTCTC GCCGAAACGT TTGGTGGCGG
     1861 GACCAGTGAC GAAGGCTTGA GCGAGGGCGT GCAAGATTCC GAATACCGCA AGCGACAGGC
     1921 CGATCATCGT CGCGCTCCAG CGAAAGCGGT CCTCGCCGAA AATGACCCAG AGCGCTGCCG
     1981 GCACCTGTCC TACGAGTTGC ATGATAAAGA AGACAGTCAT AAGTGCGGCG ACGATAGTCA
     2041 TGCCCCGCGC CCACCGGAAG GAGCTGACTG GGTTGAAGGC TCTCAAGGGC ATCGGTCGAC
     2101 GCTCTCCCTT ATGCGACTCC TGCATTAGGA AGCAGCCCAG TAGTAGGTTG AGGCCGTTGA
     2161 GCACCGCCGC CGCAAGGAAT GGTGCATGCA AGGAGATGGC GCCCAACAGT CCCCCGGCCA
     2221 CGGGGCCTGC CACCATACCC ACGCCGAAAC AAGCGCTCAT GAGCCCGAAG TGGCGAGCCC
     2281 GATCTTCCCC ATCGGTGATG TCGGCGATAT AGGCGCCAGC AACCGCACCT GTGGCGCCGG
     2341 TGATGCCGGC CACGATGCGT CCGGCGTAGA GGATCCACAG GACGGGTGTG GTCGCCATGA
     2401 TCGCGTAGTC GATAGTGGCT CCAAGTAGCG AAGCGAGCAG GACTGGGCGG CGGCCAAAGC
     2461 GGTCGGACAG TGCTCCGAGA ACGGGTGCGC ATAGAAATTG CATCAACGCA TATAGCGCTA
     2521 GCAGCACGCC ATAGTGACTG GCGATGCTGT CGGAATGGAC GATATCCCGC AAGAGGCCCG
     2581 GCAGTACCGG CATAACCAAG CCTATGCCTA CAGCATCCAG GGTGACGGTG CCGAGGATGA
     2641 CGATGAGCGC ATTGTTAGAT TTCATACACG GTGCCTGACT GCGTTAGCAA TTTAACTGTG
     2701 ATAAACTACC GCATTAAAGC TTATCGATGA TAAGCTGTCA AACATGAGAA TTACAACTTA
     2761 TATCGTATGG GGCTGACTTC AGGTGCTACA TTTGAAGAGA TAAATTGCAC TGAAATCTAG
     2821 AAATATTTTA TCTGATTAAT AAGATGATCT TCTTGAGATC GTTTTGGTCT GCGCGTAATC
     2881 TCTTGCTCTG AAAACGAAAA AACCGCCTTG CAGGGCGGTT TTTCGAAGGT TCTCTGAGCT
     2941 ACCAACTCTT TGAACCGAGG TAACTGGCTT GGAGGAGCGC AGTCACCAAA ACTTGTCCTT
     3001 TCAGTTTAGC CTTAACCGGC GCATGACTTC AAGACTAACT CCTCTAAATC AATTACCAGT
     3061 GGCTGCTGCC AGTGGTGCTT TTGCATGTCT TTCCGGGTTG GACTCAAGAC GATAGTTACC
     3121 GGATAAGGCG CAGCGGTCGG ACTGAACGGG GGGTTCGTGC ATACAGTCCA GCTTGGAGCG
     3181 AACTGCCTAC CCGGAACTGA GTGTCAGGCG TGGAATGAGA CAAACGCGGC CATAACAGCG
     3241 GAATGACACC GGTAAACCGA AAGGCAGGAA CAGGAGAGCG CACGAGGGAG CCGCCAGGGG
     3301 GAAACGCCTG GTATCTTTAT AGTCCTGTCG GGTTTCGCCA CCACTGATTT GAGCGTCAGA
     3361 TTTCGTGATG CTTGTCAGGG GGGCGGAGCC TATGGAAAAA CGGCTTTGCC GCGGCCCTCT
     3421 CACTTCCCTG TTAAGTATCT TCCTGGCATC TTCCAGGAAA TCTCCGCCCC GTTCGTAAGC
     3481 CATTTCCGCT CGCCGCAGTC GAACGACCGA GCGTAGCGAG TCAGTGAGCG AGGAAGCGGA
     3541 ATATATCCTG TATCACATAT TCTGCTGACG CACCGGTGCA GCCTTTTTTC TCCTGCCACA
     3601 TGAAGCCCGA TTCATTAATG CAGCTGGCAC GACAGGTTTC CCGACTGGAA AGCGGGCAGT
     3661 GAGCGCAACG CAATTAATGT GAGTTAGCTC ACTCATTAGG CACCCCAGGC TTTACACTTT
     3721 ATGCTTCCGG CTCGTATGTT GTGTGGAATT GTGAGCGGAT AACAATTTCA CACAGGAAAC
     3781 AGCTATGACC ATGATTACGC CNNNNNNNNN NNNNNNNNNN NNNNNNNNNN NNNNNNNNNN
     3841 GGAGNNNNNN NATGCGTAAA GGCGAAGAGC TGTTCACTGG TGTCGTCCCT ATTCTGGTGG
     3901 AACTGGATGG TGATGTCAAC GGTCATAAGT TTTCCGTGCG TGGCGAGGGT GAAGGTGACG
     3961 CAACTAATGG TAAACTGACG CTGAAGTTCA TCTGTACTAC TGGTAAACTG CCGGTACCTT
     4021 GGCCGACTCT GGTAACGACG CTGACTTATG GTGTTCAGTG CTTTGCTCGT TATCCGGACC
     4081 ATATGAAGCA GCATGACTTC TTCAAGTCCG CCATGCCGGA AGGCTATGTG CAGGAACGCA
     4141 CGATTTCCTT TAAGGATGAC GGCACGTACA AAACGCGTGC GGAAGTGAAA TTTGAAGGCG
     4201 ATACCCTGGT AAACCGCATT GAGCTGAAAG GCATTGACTT TAAAGAAGAC GGCAATATCC
     4261 TGGGCCATAA GCTGGAATAC AATTTTAACA GCCACAATGT TTACATCACC GCCGATAAAC
     4321 AAAAAAATGG CATTAAAGCG AATTTTAAAA TTCGCCACAA CGTGGAGGAT GGCAGCGTGC
     4381 AGCTGGCTGA TCACTACCAG CAAAACACTC CAATCGGTGA TGGTCCTGTT CTGCTGCCAG
     4441 ACAATCACTA TCTGAGCACG CAAAGCGTTC TGTCTAAAGA TCCGAACGAG AAACGCGATC
     4501 ATATGGTTCT GCTGGAGTTC GTAACCGCAG CGGGCATCAC GCATggtatg gatgaactgt
     4561 acaaatgata tggtacccgc cataggtCAC TTCACTGACA CCCTCATCAG TGCCAACATA
     4621 GTAAGCCAGT ATACACTCCG CTAGCGCTGA TGTCCGGCGG TGCTTTTGCC GTTACGCACC
     4681 ACCCCGTCAG TAGCTGAACA GGAGGGACAG CTGATAGAAA CAGAAGCCAC TGGAGCACCT
     4741 CAAAAACACC ATCATACACT AAATCAGTAA GTTGGCAGCA TCACCCGACG CACTTTGCGC
     4801 CGAATAAATA CCTGTGACGG AAGATCACTT CGCAGAATAA ATAAATCCTG GTGTCCCTGT
     4861 TGATACCGGG AAGCCCTGGG CCAACTTTTG GCGAAAATGA GACGTTGATC GGCACGTAAG
     4921 AGGTTCCAAC TTTCACCATA ATGAAATAAG ATCACTACCG GGCGTATTTT TTGAGTTATC
     4981 GAGATTTTCA GGAGCTAAGG AAGCTAAAAT GGAGAAAAAA ATCACTGGAT ATACCACCGT
     5041 TGATATATCC CAATGGCATC GTAAAGAACA TTTTGAGGCA TTTCAGTCAG TTGCTCAATG
     5101 TACCTATAAC CAGACCGTTC AGCTGGATAT TACGGCCTTT TTAAAGACCG TAAAGAAAAA
     5161 TAAGCACAAG TTTTATCCGG CCTTTATTCA CATTCTTGCC CGCCTGATGA ATGCTCATCC
     5221 GGAATTC
//
