# Supplementary material for: Identification and Cross-Characterisation of Artificial Promoters and 5′ Untranslated Regions in Vibrio natriegens
Source: Front Bioeng Biotechnol. 2022 Jan 27;10:826142. doi: 10.3389/fbioe.2022.826142 (PMC8830501; doi:10.3389/fbioe.2022.826142)
Supplement: Supplementary file 2 [file DataSheet1.ZIP › pACYC-mdh-mCherry.gb]

LOCUS       pACYC-mdh-mCherry       6225 bp ds-DNA     circular     26-NOV-2021
DEFINITION  .
FEATURES             Location/Qualifiers
     misc_feature    complement(35..1225)
                     /label="Tetracycline"
                     /ApEinfo_revcolor=#faac61
                     /ApEinfo_fwdcolor=#faac61
     misc_feature    1413..1958
                     /label="p15A ori"
                     /ApEinfo_revcolor=#ffef86
                     /ApEinfo_fwdcolor=#ffef86
     misc_feature    2167..2374
                     /label="sf_FPG_fragment"
                     /ApEinfo_revcolor=#f58a5e
                     /ApEinfo_fwdcolor=#f58a5e
     misc_feature    2305..2327
                     /label="lacO"
                     /ApEinfo_revcolor=#ff9ccd
                     /ApEinfo_fwdcolor=#ff9ccd
     misc_feature    2345..2374
                     /label="lacZ'''"
                     /ApEinfo_revcolor=#84b0dc
                     /ApEinfo_fwdcolor=#84b0dc
     misc_feature    2375..3456
                     /label="mdh RES"
                     /ApEinfo_revcolor=#b4abac
                     /ApEinfo_fwdcolor=#b4abac
     misc_feature    3457..4143
                     /label="mCherry"
                     /ApEinfo_revcolor=#ff9ccd
                     /ApEinfo_fwdcolor=#ff9ccd
     CDS             3457..4143
                     /label="Translation 3457-4143"
     misc_feature    4151..4151
                     /label="sfGFP"
                     /ApEinfo_revcolor=#b1ff67
                     /ApEinfo_fwdcolor=#b1ff67
     misc_feature    4151..4151
                     /label="sf_FPG_fragment"
                     /ApEinfo_revcolor=#f58a5e
                     /ApEinfo_fwdcolor=#f58a5e
     misc_feature    4464..4566
                     /label="Cat-prom"
                     /ApEinfo_revcolor=#faac61
                     /ApEinfo_fwdcolor=#faac61
     misc_feature    4567..5226
                     /label="Chloramphenicol"
                     /ApEinfo_revcolor=#ffef86
                     /ApEinfo_fwdcolor=#ffef86
ORIGIN
        1 GTGAATCCGT TAGCGAGGTG CCGCCGGCTT CCATTCAGGT CGAGGTGGCC CGGCTCCATG
       61 CACCGCGACG CAACGCGGGG AGGCAGACAA GGTATAGGGC GGCGCCTACA ATCCATGCCA
      121 ACCCGTTCCA TGTGCTCGCC GAGGCGGCAT AAATCGCCGT GACGATCAGC GGTCCAGTGA
      181 TCGAAGTTAG GCTGGTAAGA GCCGCGAGCG ATCCTTGAAG CTGTCCCTGA TGGTCGTCAT
      241 CTACCTGCCT GGACAGCATG GCCTGCAACG CGGGCATCCC GATGCCGCCG GAAGCGAGAA
      301 GAATCATAAT GGGGAAGGCC ATCCAGCCTC GCGTCGCGAA CGCCAGCAAG ACGTAGCCCA
      361 GCGCGTCGGC CGCCATGCCG GCGATAATGG CCTGCTTCTC GCCGAAACGT TTGGTGGCGG
      421 GACCAGTGAC GAAGGCTTGA GCGAGGGCGT GCAAGATTCC GAATACCGCA AGCGACAGGC
      481 CGATCATCGT CGCGCTCCAG CGAAAGCGGT CCTCGCCGAA AATGACCCAG AGCGCTGCCG
      541 GCACCTGTCC TACGAGTTGC ATGATAAAGA AGACAGTCAT AAGTGCGGCG ACGATAGTCA
      601 TGCCCCGCGC CCACCGGAAG GAGCTGACTG GGTTGAAGGC TCTCAAGGGC ATCGGTCGAC
      661 GCTCTCCCTT ATGCGACTCC TGCATTAGGA AGCAGCCCAG TAGTAGGTTG AGGCCGTTGA
      721 GCACCGCCGC CGCAAGGAAT GGTGCATGCA AGGAGATGGC GCCCAACAGT CCCCCGGCCA
      781 CGGGGCCTGC CACCATACCC ACGCCGAAAC AAGCGCTCAT GAGCCCGAAG TGGCGAGCCC
      841 GATCTTCCCC ATCGGTGATG TCGGCGATAT AGGCGCCAGC AACCGCACCT GTGGCGCCGG
      901 TGATGCCGGC CACGATGCGT CCGGCGTAGA GGATCCACAG GACGGGTGTG GTCGCCATGA
      961 TCGCGTAGTC GATAGTGGCT CCAAGTAGCG AAGCGAGCAG GACTGGGCGG CGGCCAAAGC
     1021 GGTCGGACAG TGCTCCGAGA ACGGGTGCGC ATAGAAATTG CATCAACGCA TATAGCGCTA
     1081 GCAGCACGCC ATAGTGACTG GCGATGCTGT CGGAATGGAC GATATCCCGC AAGAGGCCCG
     1141 GCAGTACCGG CATAACCAAG CCTATGCCTA CAGCATCCAG GGTGACGGTG CCGAGGATGA
     1201 CGATGAGCGC ATTGTTAGAT TTCATACACG GTGCCTGACT GCGTTAGCAA TTTAACTGTG
     1261 ATAAACTACC GCATTAAAGC TTATCGATGA TAAGCTGTCA AACATGAGAA TTACAACTTA
     1321 TATCGTATGG GGCTGACTTC AGGTGCTACA TTTGAAGAGA TAAATTGCAC TGAAATCTAG
     1381 AAATATTTTA TCTGATTAAT AAGATGATCT TCTTGAGATC GTTTTGGTCT GCGCGTAATC
     1441 TCTTGCTCTG AAAACGAAAA AACCGCCTTG CAGGGCGGTT TTTCGAAGGT TCTCTGAGCT
     1501 ACCAACTCTT TGAACCGAGG TAACTGGCTT GGAGGAGCGC AGTCACCAAA ACTTGTCCTT
     1561 TCAGTTTAGC CTTAACCGGC GCATGACTTC AAGACTAACT CCTCTAAATC AATTACCAGT
     1621 GGCTGCTGCC AGTGGTGCTT TTGCATGTCT TTCCGGGTTG GACTCAAGAC GATAGTTACC
     1681 GGATAAGGCG CAGCGGTCGG ACTGAACGGG GGGTTCGTGC ATACAGTCCA GCTTGGAGCG
     1741 AACTGCCTAC CCGGAACTGA GTGTCAGGCG TGGAATGAGA CAAACGCGGC CATAACAGCG
     1801 GAATGACACC GGTAAACCGA AAGGCAGGAA CAGGAGAGCG CACGAGGGAG CCGCCAGGGG
     1861 GAAACGCCTG GTATCTTTAT AGTCCTGTCG GGTTTCGCCA CCACTGATTT GAGCGTCAGA
     1921 TTTCGTGATG CTTGTCAGGG GGGCGGAGCC TATGGAAAAA CGGCTTTGCC GCGGCCCTCT
     1981 CACTTCCCTG TTAAGTATCT TCCTGGCATC TTCCAGGAAA TCTCCGCCCC GTTCGTAAGC
     2041 CATTTCCGCT CGCCGCAGTC GAACGACCGA GCGTAGCGAG TCAGTGAGCG AGGAAGCGGA
     2101 ATATATCCTG TATCACATAT TCTGCTGACG CACCGGTGCA GCCTTTTTTC TCCTGCCACA
     2161 TGAAGCCCGA TTCATTAATG CAGCTGGCAC GACAGGTTTC CCGACTGGAA AGCGGGCAGT
     2221 GAGCGCAACG CAATTAATGT GAGTTAGCTC ACTCATTAGG CACCCCAGGC TTTACACTTT
     2281 ATGCTTCCGG CTCGTATGTT GTGTGGAATT GTGAGCGGAT AACAATTTCA CACAGGAAAC
     2341 AGCTATGACC ATGATTACGC CAAGCTTGGC TGCAGTTCAT TAAAGAGCAG CTGATGATGA
     2401 CTTTAATCCG TGTTCTTGTG CATAAGTTTG AGCAACAGCA ACAAGGATTT TCTCTCGCTT
     2461 ATTTTCAAAA GATTAGTTAA CTTAGTAGTA AAGCAATAAA TCGAAGGAGG TTGTTTAATG
     2521 TCTACGGAGT TAAAGCAAAA ACCACAAAAA AAAGAACCCC ATCATGTTCA AAAGAGGCTT
     2581 TATCAAAAAT TTCTCAATCA ATCGGTTGTC GTTCACTTAG TTTCCGGTTT AAAAGTAAAA
     2641 GGAAAGCTGA CCGAATATGA TCAATACACT ATTGCCGTTT CTGTCAAAAA AGAAGAAATG
     2701 ATGATCTATA AACACGCTAT CAGCCTGATC CGTCCATACC ATTCTGAGTC GGATGATGAA
     2761 TAAGAATGCT ATCATTCTTT TATGGAAATA TCGGATATAA AATTTAGAAA ATTCATATAT
     2821 ATTAAAAAAG ACCTCCGATG ATACAACAGC AGACGATCAT GCAATAAACG GTTCCCTCAA
     2881 AGAGGGATCA GTTAACCAAA GATGAGTAAA TCCAGACCCT TAACGCTTAC CGGCTCAAGG
     2941 ATGGATTTAC TTTTTTTGTG TTTAACTTAA AAACGAGTGA ACATCAATGC TTGAAAAACG
     3001 GTCATAAACA GCGCTCTCTT TCGGGAATAC TGACTACCGT TGAGTTTATC TATATCTATT
     3061 GCCTATTCTA TTACTCTTTT ATTATATGAA AAAATAAAAA CTTCAAGTTG ACCACAAAAA
     3121 ACTTTCATTT TTTAAGACAA TTTGATGCCT TAGGATCTAG TCGATCAGTC GTTTTATGAT
     3181 ATGACTTTAA TCCTTTTTAA AGTCAAATTA AGTACTGCCC TTCCACCTTA ACCCTCCACA
     3241 CTATATAAGC GTCAAAATCA CTTTTCCTTT GGAAACCTTT TATTAGGCTG GTTTTTCCTT
     3301 GAGCTTTTTA TATAAAATTA ATATTCAGAT CCTTCTAATC CTTCTAAAAA ATATAATTTA
     3361 GAAAACTAAG AACATTACGA CAACTATATT GACAAACATC CAGATTAGCA TTTAAACTAG
     3421 TTTTGTAAAC AATTACATAA ATAGGAGGTA GTACATATGG CTATCATCAA AGAATTTATG
     3481 CGTTTCAAAG TTCACATGGA AGGTTCTGTG AACGGTCACG AATTTGAAAT CGAAGGTGAA
     3541 GGTGAAGGTC GTCCGTATGA AGGCACCCAG ACCGCTAAAC TGAAAGTTAC CAAAGGTGGT
     3601 CCGCTGCCGT TCGCTTGGGA CATCCTGTCT CCGCAGTTCA TGTACGGTTC TAAAGCGTAT
     3661 GTTAAACACC CGGCTGACAT CCCGGACTAC CTGAAACTGT CTTTCCCGGA AGGTTTCAAA
     3721 TGGGAACGTG TTATGAACTT TGAAGACGGT GGTGTTGTTA CCGTTACCCA GGACTCTTCT
     3781 CTGCAAGACG GTGAATTTAT CTACAAAGTT AAACTGCGTG GCACCAACTT CCCGTCTGAC
     3841 GGTCCGGTTA TGCAGAAAAA AACGATGGGT TGGGAAGCGT CTTCTGAACG TATGTACCCG
     3901 GAAGACGGTG CTCTGAAAGG TGAAATCAAA CAGCGTCTGA AACTGAAAGA CGGTGGTCAC
     3961 TACGACGCTG AAGTTAAAAC CACCTACAAA GCTAAAAAGC CGGTTCAACT GCCGGGTGCT
     4021 TACAACGTGA ACATCAAACT GGACATCACC TCTCACAACG AAGACTACAC CATCGTTGAA
     4081 CAGTACGAAC GTGCTGAAGG TCGTCACTCT ACCGGCGGTA TGGACGAACT GTATAAATGA
     4141 TAAGGATCCt gcCTGACACC CTCATCAGTG CCAACATAGT AAGCCAGTAT ACACTCCGCT
     4201 AGCGCTGATG TCCGGCGGTG CTTTTGCCGT TACGCACCAC CCCGTCAGTA GCTGAACAGG
     4261 AGGGACAGCT GATAGAAACA GAAGCCACTG GAGCACCTCA AAAACACCAT CATACACTAA
     4321 ATCAGTAAGT TGGCAGCATC ACCCGACGCA CTTTGCGCCG AATAAATACC TGTGACGGAA
     4381 GATCACTTCG CAGAATAAAT AAATCCTGGT GTCCCTGTTG ATACCGGGAA GCCCTGGGCC
     4441 AACTTTTGGC GAAAATGAGA CGTTGATCGG CACGTAAGAG GTTCCAACTT TCACCATAAT
     4501 GAAATAAGAT CACTACCGGG CGTATTTTTT GAGTTATCGA GATTTTCAGG AGCTAAGGAA
     4561 GCTAAAATGG AGAAAAAAAT CACTGGATAT ACCACCGTTG ATATATCCCA ATGGCATCGT
     4621 AAAGAACATT TTGAGGCATT TCAGTCAGTT GCTCAATGTA CCTATAACCA GACCGTTCAG
     4681 CTGGATATTA CGGCCTTTTT AAAGACCGTA AAGAAAAATA AGCACAAGTT TTATCCGGCC
     4741 TTTATTCACA TTCTTGCCCG CCTGATGAAT GCTCATCCGG AATTCCGTAT GGCAATGAAA
     4801 GACGGTGAGC TGGTGATATG GGATAGTGTT CACCCTTGTT ACACCGTTTT CCATGAGCAA
     4861 ACTGAAACGT TTTCATCGCT CTGGAGTGAA TACCACGACG ATTTCCGGCA GTTTCTACAC
     4921 ATATATTCGC AAGATGTGGC GTGTTACGGT GAAAACCTGG CCTATTTCCC TAAAGGGTTT
     4981 ATTGAGAATA TGTTTTTCGT CTCAGCCAAT CCCTGGGTGA GTTTCACCAG TTTTGATTTA
     5041 AACGTGGCCA ATATGGACAA CTTCTTCGCC CCCGTTTTCA CCATGGGCAA ATATTATACG
     5101 CAAGGCGACA AGGTGCTGAT GCCGCTGGCG ATTCAGGTTC ATCATGCCGT CTGTGATGGC
     5161 TTCCATGTCG GCAGAATGCT TAATGAATTA CAACAGTACT GCGATGAGTG GCAGGGCGGG
     5221 GCGTAATTTT TTTAAGGCAG TTATTGGTGC CCTTAAACGC CTGGTGCTAC GCCTGAATAA
     5281 GTGATAATAA GCGGATGAAT GGCAGAAATT CGAAAGCAAA TTCGACCCGG TCGTCGGTTC
     5341 AGGGCAGGGT CGTTAAATAG CCGCTTATGT CTATTGCTGG TTTACCGGTT TATTGACTAC
     5401 CGGAAGCAGT GTGACCGTGT GCTTCTCAAA TGCCTGAGGC CAGTTTGCTC AGGCTCTCCC
     5461 CGTGGAGGTA ATAATTGACG ATATGATCAT TTATTCTGCC TCCCAGAGCC TGATAAAAAC
     5521 GGTTAGCGCT TCGTTAATAC AGATGTAGGT GTTCCACAGG GTAGCCAGCA GCATCCTGCG
     5581 ATGCAGATCC GGAACATAAT GGTGCAGGGC GCTTGTTTCG GCGTGGGTAT GGTGGCAGGC
     5641 CCCGTGGCCG GGGGACTGTT GGGCGCTGCC GGCACCTGTC CTACGAGTTG CATGATAAAG
     5701 AAGACAGTCA TAAGTGCGGC GACGATAGTC ATGCCCCGCG CCCACCGGAA GGAGCTACCG
     5761 GACAGCGGTG CGGACTGTTG TAACTCAGAA TAAGAAATGA GGCCGCTCAT GGCGTTGACT
     5821 CTCAGTCATA GTATCGTGGT ATCACCGGTT GGTTCCACTC TCTGTTGCGG GCAACTTCAG
     5881 CAGCACGTAG GGGACTTCCG CGTTTCCAGA CTTTACGAAA CACGGAAACC GAAGACCATT
     5941 CATGTTGTTG CTCAGGTCGC AGACGTTTTG CAGCAGCAGT CGCTTCACGT TCGCTCGCGT
     6001 ATCGGTGATT CATTCTGCTA ACCAGTAAGG CAACCCCGCC AGCCTAGCCG GGTCCTCAAC
     6061 GACAGGAGCA CGATCATGCG CACCCGTGGC CAGGACCCAA CGCTGCCCGA GATGCGCCGC
     6121 GTGCGGCTGC TGGAGATGGC GGACGCGATG GATATGTTCT GCCAAGGGTT GGTTTGCGCA
     6181 TTCACAGTTC TCCGCAAGAA TTGATTGGCT CCAATTCTTG GAGTG
//
