# Supplementary material for: Identification and Cross-Characterisation of Artificial Promoters and 5′ Untranslated Regions in Vibrio natriegens
Source: Front Bioeng Biotechnol. 2022 Jan 27;10:826142. doi: 10.3389/fbioe.2022.826142 (PMC8830501; doi:10.3389/fbioe.2022.826142)
Supplement: Supplementary file 2 [file DataSheet1.ZIP › pACYC-mCherry negative control.gb]

LOCUS       pACYC-mCherry_negative_ 5134 bp ds-DNA     circular     26-NOV-2021
DEFINITION  .
FEATURES             Location/Qualifiers
     misc_feature    complement(1475..2665)
                     /label="Tetracycline"
                     /ApEinfo_revcolor=#faac61
                     /ApEinfo_fwdcolor=#faac61
     misc_feature    2853..3398
                     /label="p15A ori"
                     /ApEinfo_revcolor=#ffef86
                     /ApEinfo_fwdcolor=#ffef86
     misc_feature    3745..3767
                     /label="lacO"
                     /ApEinfo_revcolor=#ff9ccd
                     /ApEinfo_fwdcolor=#ff9ccd
     misc_feature    3785..3801
                     /label="lacZ'''"
                     /ApEinfo_revcolor=#84b0dc
                     /ApEinfo_fwdcolor=#84b0dc
     misc_feature    3806..4486
                     /label="mCherry"
                     /ApEinfo_revcolor=#ff9ccd
                     /ApEinfo_fwdcolor=#ff9ccd
     CDS             3806..4486
                     /label="Translation 3806-4486"
     misc_feature    4500..4500
                     /label="sf_FPG_fragment"
                     /ApEinfo_revcolor=#f58a5e
                     /ApEinfo_fwdcolor=#f58a5e
     misc_feature    4500..4500
                     /label="sfGFP"
                     /ApEinfo_revcolor=#b1ff67
                     /ApEinfo_fwdcolor=#b1ff67
     misc_feature    4813..4915
                     /label="Cat-prom"
                     /ApEinfo_revcolor=#faac61
                     /ApEinfo_fwdcolor=#faac61
     misc_feature    join(4916..5134,1..441)
                     /label="Chloramphenicol"
                     /ApEinfo_revcolor=#ffef86
                     /ApEinfo_fwdcolor=#ffef86
ORIGIN
        1 CGTATGGCAA TGAAAGACGG TGAGCTGGTG ATATGGGATA GTGTTCACCC TTGTTACACC
       61 GTTTTCCATG AGCAAACTGA AACGTTTTCA TCGCTCTGGA GTGAATACCA CGACGATTTC
      121 CGGCAGTTTC TACACATATA TTCGCAAGAT GTGGCGTGTT ACGGTGAAAA CCTGGCCTAT
      181 TTCCCTAAAG GGTTTATTGA GAATATGTTT TTCGTCTCAG CCAATCCCTG GGTGAGTTTC
      241 ACCAGTTTTG ATTTAAACGT GGCCAATATG GACAACTTCT TCGCCCCCGT TTTCACCATG
      301 GGCAAATATT ATACGCAAGG CGACAAGGTG CTGATGCCGC TGGCGATTCA GGTTCATCAT
      361 GCCGTCTGTG ATGGCTTCCA TGTCGGCAGA ATGCTTAATG AATTACAACA GTACTGCGAT
      421 GAGTGGCAGG GCGGGGCGTA ATTTTTTTAA GGCAGTTATT GGTGCCCTTA AACGCCTGGT
      481 GCTACGCCTG AATAAGTGAT AATAAGCGGA TGAATGGCAG AAATTCGAAA GCAAATTCGA
      541 CCCGGTCGTC GGTTCAGGGC AGGGTCGTTA AATAGCCGCT TATGTCTATT GCTGGTTTAC
      601 CGGTTTATTG ACTACCGGAA GCAGTGTGAC CGTGTGCTTC TCAAATGCCT GAGGCCAGTT
      661 TGCTCAGGCT CTCCCCGTGG AGGTAATAAT TGACGATATG ATCATTTATT CTGCCTCCCA
      721 GAGCCTGATA AAAACGGTTA GCGCTTCGTT AATACAGATG TAGGTGTTCC ACAGGGTAGC
      781 CAGCAGCATC CTGCGATGCA GATCCGGAAC ATAATGGTGC AGGGCGCTTG TTTCGGCGTG
      841 GGTATGGTGG CAGGCCCCGT GGCCGGGGGA CTGTTGGGCG CTGCCGGCAC CTGTCCTACG
      901 AGTTGCATGA TAAAGAAGAC AGTCATAAGT GCGGCGACGA TAGTCATGCC CCGCGCCCAC
      961 CGGAAGGAGC TACCGGACAG CGGTGCGGAC TGTTGTAACT CAGAATAAGA AATGAGGCCG
     1021 CTCATGGCGT TGACTCTCAG TCATAGTATC GTGGTATCAC CGGTTGGTTC CACTCTCTGT
     1081 TGCGGGCAAC TTCAGCAGCA CGTAGGGGAC TTCCGCGTTT CCAGACTTTA CGAAACACGG
     1141 AAACCGAAGA CCATTCATGT TGTTGCTCAG GTCGCAGACG TTTTGCAGCA GCAGTCGCTT
     1201 CACGTTCGCT CGCGTATCGG TGATTCATTC TGCTAACCAG TAAGGCAACC CCGCCAGCCT
     1261 AGCCGGGTCC TCAACGACAG GAGCACGATC ATGCGCACCC GTGGCCAGGA CCCAACGCTG
     1321 CCCGAGATGC GCCGCGTGCG GCTGCTGGAG ATGGCGGACG CGATGGATAT GTTCTGCCAA
     1381 GGGTTGGTTT GCGCATTCAC AGTTCTCCGC AAGAATTGAT TGGCTCCAAT TCTTGGAGTG
     1441 GTGAATCCGT TAGCGAGGTG CCGCCGGCTT CCATTCAGGT CGAGGTGGCC CGGCTCCATG
     1501 CACCGCGACG CAACGCGGGG AGGCAGACAA GGTATAGGGC GGCGCCTACA ATCCATGCCA
     1561 ACCCGTTCCA TGTGCTCGCC GAGGCGGCAT AAATCGCCGT GACGATCAGC GGTCCAGTGA
     1621 TCGAAGTTAG GCTGGTAAGA GCCGCGAGCG ATCCTTGAAG CTGTCCCTGA TGGTCGTCAT
     1681 CTACCTGCCT GGACAGCATG GCCTGCAACG CGGGCATCCC GATGCCGCCG GAAGCGAGAA
     1741 GAATCATAAT GGGGAAGGCC ATCCAGCCTC GCGTCGCGAA CGCCAGCAAG ACGTAGCCCA
     1801 GCGCGTCGGC CGCCATGCCG GCGATAATGG CCTGCTTCTC GCCGAAACGT TTGGTGGCGG
     1861 GACCAGTGAC GAAGGCTTGA GCGAGGGCGT GCAAGATTCC GAATACCGCA AGCGACAGGC
     1921 CGATCATCGT CGCGCTCCAG CGAAAGCGGT CCTCGCCGAA AATGACCCAG AGCGCTGCCG
     1981 GCACCTGTCC TACGAGTTGC ATGATAAAGA AGACAGTCAT AAGTGCGGCG ACGATAGTCA
     2041 TGCCCCGCGC CCACCGGAAG GAGCTGACTG GGTTGAAGGC TCTCAAGGGC ATCGGTCGAC
     2101 GCTCTCCCTT ATGCGACTCC TGCATTAGGA AGCAGCCCAG TAGTAGGTTG AGGCCGTTGA
     2161 GCACCGCCGC CGCAAGGAAT GGTGCATGCA AGGAGATGGC GCCCAACAGT CCCCCGGCCA
     2221 CGGGGCCTGC CACCATACCC ACGCCGAAAC AAGCGCTCAT GAGCCCGAAG TGGCGAGCCC
     2281 GATCTTCCCC ATCGGTGATG TCGGCGATAT AGGCGCCAGC AACCGCACCT GTGGCGCCGG
     2341 TGATGCCGGC CACGATGCGT CCGGCGTAGA GGATCCACAG GACGGGTGTG GTCGCCATGA
     2401 TCGCGTAGTC GATAGTGGCT CCAAGTAGCG AAGCGAGCAG GACTGGGCGG CGGCCAAAGC
     2461 GGTCGGACAG TGCTCCGAGA ACGGGTGCGC ATAGAAATTG CATCAACGCA TATAGCGCTA
     2521 GCAGCACGCC ATAGTGACTG GCGATGCTGT CGGAATGGAC GATATCCCGC AAGAGGCCCG
     2581 GCAGTACCGG CATAACCAAG CCTATGCCTA CAGCATCCAG GGTGACGGTG CCGAGGATGA
     2641 CGATGAGCGC ATTGTTAGAT TTCATACACG GTGCCTGACT GCGTTAGCAA TTTAACTGTG
     2701 ATAAACTACC GCATTAAAGC TTATCGATGA TAAGCTGTCA AACATGAGAA TTACAACTTA
     2761 TATCGTATGG GGCTGACTTC AGGTGCTACA TTTGAAGAGA TAAATTGCAC TGAAATCTAG
     2821 AAATATTTTA TCTGATTAAT AAGATGATCT TCTTGAGATC GTTTTGGTCT GCGCGTAATC
     2881 TCTTGCTCTG AAAACGAAAA AACCGCCTTG CAGGGCGGTT TTTCGAAGGT TCTCTGAGCT
     2941 ACCAACTCTT TGAACCGAGG TAACTGGCTT GGAGGAGCGC AGTCACCAAA ACTTGTCCTT
     3001 TCAGTTTAGC CTTAACCGGC GCATGACTTC AAGACTAACT CCTCTAAATC AATTACCAGT
     3061 GGCTGCTGCC AGTGGTGCTT TTGCATGTCT TTCCGGGTTG GACTCAAGAC GATAGTTACC
     3121 GGATAAGGCG CAGCGGTCGG ACTGAACGGG GGGTTCGTGC ATACAGTCCA GCTTGGAGCG
     3181 AACTGCCTAC CCGGAACTGA GTGTCAGGCG TGGAATGAGA CAAACGCGGC CATAACAGCG
     3241 GAATGACACC GGTAAACCGA AAGGCAGGAA CAGGAGAGCG CACGAGGGAG CCGCCAGGGG
     3301 GAAACGCCTG GTATCTTTAT AGTCCTGTCG GGTTTCGCCA CCACTGATTT GAGCGTCAGA
     3361 TTTCGTGATG CTTGTCAGGG GGGCGGAGCC TATGGAAAAA CGGCTTTGCC GCGGCCCTCT
     3421 CACTTCCCTG TTAAGTATCT TCCTGGCATC TTCCAGGAAA TCTCCGCCCC GTTCGTAAGC
     3481 CATTTCCGCT CGCCGCAGTC GAACGACCGA GCGTAGCGAG TCAGTGAGCG AGGAAGCGGA
     3541 ATATATCCTG TATCACATAT TCTGCTGACG CACCGGTGCA GCCTTTTTTC TCCTGCCACA
     3601 TGAAGCCCGA TTCATTAATG CAGCTGGCAC GACAGGTTTC CCGACTGGAA AGCGGGCAGT
     3661 GAGCGCAACG CAATTAATGT GAGTTAGCTC ACTCATTAGG CACCCCAGGC TTTACACTTT
     3721 ATGCTTCCGG CTCGTATGTT GTGTGGAATT GTGAGCGGAT AACAATTTCA CACAGGAAAC
     3781 AGCTATGACC ATGATTACGC CTGCCATGGC TATCATCAAA GAATTTATGC GTTTCAAAGT
     3841 TCACATGGAA GGTTCTGTGA ACGGTCACGA ATTTGAAATC GAAGGTGAAG GTGAAGGTCG
     3901 TCCGTATGAA GGCACCCAGA CCGCTAAACT GAAAGTTACC AAAGGTGGTC CGCTGCCGTT
     3961 CGCTTGGGAC ATCCTGTCTC CGCAGTTCAT GTACGGTTCT AAAGCGTATG TTAAACACCC
     4021 GGCTGACATC CCGGACTACC TGAAACTGTC TTTCCCGGAA GGTTTCAAAT GGGAACGTGT
     4081 TATGAACTTT GAAGACGGTG GTGTTGTTAC CGTTACCCAG GACTCTTCTC TGCAAGACGG
     4141 TGAATTTATC TACAAAGTTA AACTGCGTGG CACCAACTTC CCGTCTGACG GTCCGGTTAT
     4201 GCAGAAAAAA ACGATGGGTT GGGAAGCGTC TTCTGAACGT ATGTACCCGG AAGACGGTGC
     4261 TCTGAAAGGT GAAATCAAAC AGCGTCTGAA ACTGAAAGAC GGTGGTCACT ACGACGCTGA
     4321 AGTTAAAACC ACCTACAAAG CTAAAAAGCC GGTTCAACTG CCGGGTGCTT ACAACGTGAA
     4381 CATCAAACTG GACATCACCT CTCACAACGA AGACTACACC ATCGTTGAAC AGTACGAACG
     4441 TGCTGAAGGT CGTCACTCTA CCGGCGGTAT GGACGAACTG TATAAATGAT AAGGATCCtg
     4501 cCTGACACCC TCATCAGTGC CAACATAGTA AGCCAGTATA CACTCCGCTA GCGCTGATGT
     4561 CCGGCGGTGC TTTTGCCGTT ACGCACCACC CCGTCAGTAG CTGAACAGGA GGGACAGCTG
     4621 ATAGAAACAG AAGCCACTGG AGCACCTCAA AAACACCATC ATACACTAAA TCAGTAAGTT
     4681 GGCAGCATCA CCCGACGCAC TTTGCGCCGA ATAAATACCT GTGACGGAAG ATCACTTCGC
     4741 AGAATAAATA AATCCTGGTG TCCCTGTTGA TACCGGGAAG CCCTGGGCCA ACTTTTGGCG
     4801 AAAATGAGAC GTTGATCGGC ACGTAAGAGG TTCCAACTTT CACCATAATG AAATAAGATC
     4861 ACTACCGGGC GTATTTTTTG AGTTATCGAG ATTTTCAGGA GCTAAGGAAG CTAAAATGGA
     4921 GAAAAAAATC ACTGGATATA CCACCGTTGA TATATCCCAA TGGCATCGTA AAGAACATTT
     4981 TGAGGCATTT CAGTCAGTTG CTCAATGTAC CTATAACCAG ACCGTTCAGC TGGATATTAC
     5041 GGCCTTTTTA AAGACCGTAA AGAAAAATAA GCACAAGTTT TATCCGGCCT TTATTCACAT
     5101 TCTTGCCCGC CTGATGAATG CTCATCCGGA ATTC
//
