# Supplementary material for: Identification and Cross-Characterisation of Artificial Promoters and 5′ Untranslated Regions in Vibrio natriegens
Source: Front Bioeng Biotechnol. 2022 Jan 27;10:826142. doi: 10.3389/fbioe.2022.826142 (PMC8830501; doi:10.3389/fbioe.2022.826142)
Supplement: Supplementary file 2 [file DataSheet1.ZIP › pACYC-sfGFP negative control.gb]

LOCUS       pACYC-sfGFP_negative_co 5190 bp ds-DNA     circular     26-NOV-2021
DEFINITION  .
FEATURES             Location/Qualifiers
     misc_feature    711..1256
                     /label="p15A ori"
                     /ApEinfo_revcolor=#ffef86
                     /ApEinfo_fwdcolor=#ffef86
     misc_feature    1465..2409
                     /label="sf_FPG_fragment"
                     /ApEinfo_revcolor=#f58a5e
                     /ApEinfo_fwdcolor=#f58a5e
     misc_feature    1603..1625
                     /label="lacO"
                     /ApEinfo_revcolor=#ff9ccd
                     /ApEinfo_fwdcolor=#ff9ccd
     misc_feature    1643..1659
                     /label="lacZ'''"
                     /ApEinfo_revcolor=#84b0dc
                     /ApEinfo_fwdcolor=#84b0dc
     misc_feature    1673..2389
                     /label="sfGFP"
                     /ApEinfo_revcolor=#b1ff67
                     /ApEinfo_fwdcolor=#b1ff67
     CDS             1673..2389
                     /label="Translation 1673-2389"
     misc_feature    2727..2829
                     /label="Cat-prom"
                     /ApEinfo_revcolor=#faac61
                     /ApEinfo_fwdcolor=#faac61
     misc_feature    2830..3489
                     /label="Chloramphenicol"
                     /ApEinfo_revcolor=#ffef86
                     /ApEinfo_fwdcolor=#ffef86
     CDS             2830..3489
                     /label="Translation 2830-3489"
     misc_feature    complement(join(4523..5190,1..523))
                     /label="Tetracycline"
                     /ApEinfo_revcolor=#faac61
                     /ApEinfo_fwdcolor=#faac61
ORIGIN
        1 GTAGGTTGAG GCCGTTGAGC ACCGCCGCCG CAAGGAATGG TGCATGCAAG GAGATGGCGC
       61 CCAACAGTCC CCCGGCCACG GGGCCTGCCA CCATACCCAC GCCGAAACAA GCGCTCATGA
      121 GCCCGAAGTG GCGAGCCCGA TCTTCCCCAT CGGTGATGTC GGCGATATAG GCGCCAGCAA
      181 CCGCACCTGT GGCGCCGGTG ATGCCGGCCA CGATGCGTCC GGCGTAGAGG ATCCACAGGA
      241 CGGGTGTGGT CGCCATGATC GCGTAGTCGA TAGTGGCTCC AAGTAGCGAA GCGAGCAGGA
      301 CTGGGCGGCG GCCAAAGCGG TCGGACAGTG CTCCGAGAAC GGGTGCGCAT AGAAATTGCA
      361 TCAACGCATA TAGCGCTAGC AGCACGCCAT AGTGACTGGC GATGCTGTCG GAATGGACGA
      421 TATCCCGCAA GAGGCCCGGC AGTACCGGCA TAACCAAGCC TATGCCTACA GCATCCAGGG
      481 TGACGGTGCC GAGGATGACG ATGAGCGCAT TGTTAGATTT CATACACGGT GCCTGACTGC
      541 GTTAGCAATT TAACTGTGAT AAACTACCGC ATTAAAGCTT ATCGATGATA AGCTGTCAAA
      601 CATGAGAATT ACAACTTATA TCGTATGGGG CTGACTTCAG GTGCTACATT TGAAGAGATA
      661 AATTGCACTG AAATCTAGAA ATATTTTATC TGATTAATAA GATGATCTTC TTGAGATCGT
      721 TTTGGTCTGC GCGTAATCTC TTGCTCTGAA AACGAAAAAA CCGCCTTGCA GGGCGGTTTT
      781 TCGAAGGTTC TCTGAGCTAC CAACTCTTTG AACCGAGGTA ACTGGCTTGG AGGAGCGCAG
      841 TCACCAAAAC TTGTCCTTTC AGTTTAGCCT TAACCGGCGC ATGACTTCAA GACTAACTCC
      901 TCTAAATCAA TTACCAGTGG CTGCTGCCAG TGGTGCTTTT GCATGTCTTT CCGGGTTGGA
      961 CTCAAGACGA TAGTTACCGG ATAAGGCGCA GCGGTCGGAC TGAACGGGGG GTTCGTGCAT
     1021 ACAGTCCAGC TTGGAGCGAA CTGCCTACCC GGAACTGAGT GTCAGGCGTG GAATGAGACA
     1081 AACGCGGCCA TAACAGCGGA ATGACACCGG TAAACCGAAA GGCAGGAACA GGAGAGCGCA
     1141 CGAGGGAGCC GCCAGGGGGA AACGCCTGGT ATCTTTATAG TCCTGTCGGG TTTCGCCACC
     1201 ACTGATTTGA GCGTCAGATT TCGTGATGCT TGTCAGGGGG GCGGAGCCTA TGGAAAAACG
     1261 GCTTTGCCGC GGCCCTCTCA CTTCCCTGTT AAGTATCTTC CTGGCATCTT CCAGGAAATC
     1321 TCCGCCCCGT TCGTAAGCCA TTTCCGCTCG CCGCAGTCGA ACGACCGAGC GTAGCGAGTC
     1381 AGTGAGCGAG GAAGCGGAAT ATATCCTGTA TCACATATTC TGCTGACGCA CCGGTGCAGC
     1441 CTTTTTTCTC CTGCCACATG AAGCCCGATT CATTAATGCA GCTGGCACGA CAGGTTTCCC
     1501 GACTGGAAAG CGGGCAGTGA GCGCAACGCA ATTAATGTGA GTTAGCTCAC TCATTAGGCA
     1561 CCCCAGGCTT TACACTTTAT GCTTCCGGCT CGTATGTTGT GTGGAATTGT GAGCGGATAA
     1621 CAATTTCACA CAGGAAACAG CTATGACCAT GATTACGCCA AGCTTGGCTG CAATGCGTAA
     1681 AGGCGAAGAG CTGTTCACTG GTGTCGTCCC TATTCTGGTG GAACTGGATG GTGATGTCAA
     1741 CGGTCATAAG TTTTCCGTGC GTGGCGAGGG TGAAGGTGAC GCAACTAATG GTAAACTGAC
     1801 GCTGAAGTTC ATCTGTACTA CTGGTAAACT GCCGGTACCT TGGCCGACTC TGGTAACGAC
     1861 GCTGACTTAT GGTGTTCAGT GCTTTGCTCG TTATCCGGAC CATATGAAGC AGCATGACTT
     1921 CTTCAAGTCC GCCATGCCGG AAGGCTATGT GCAGGAACGC ACGATTTCCT TTAAGGATGA
     1981 CGGCACGTAC AAAACGCGTG CGGAAGTGAA ATTTGAAGGC GATACCCTGG TAAACCGCAT
     2041 TGAGCTGAAA GGCATTGACT TTAAAGAAGA CGGCAATATC CTGGGCCATA AGCTGGAATA
     2101 CAATTTTAAC AGCCACAATG TTTACATCAC CGCCGATAAA CAAAAAAATG GCATTAAAGC
     2161 GAATTTTAAA ATTCGCCACA ACGTGGAGGA TGGCAGCGTG CAGCTGGCTG ATCACTACCA
     2221 GCAAAACACT CCAATCGGTG ATGGTCCTGT TCTGCTGCCA GACAATCACT ATCTGAGCAC
     2281 GCAAAGCGTT CTGTCTAAAG ATCCGAACGA GAAACGCGAT CATATGGTTC TGCTGGAGTT
     2341 CGTAACCGCA GCGGGCATCA CGCATggtat ggatgaactg tacaaatgat atggtacccg
     2401 ccataggtCA CTTCACTGAC ACCCTCATCA GTGCCAACAT AGTAAGCCAG TATACACTCC
     2461 GCTAGCGCTG ATGTCCGGCG GTGCTTTTGC CGTTACGCAC CACCCCGTCA GTAGCTGAAC
     2521 AGGAGGGACA GCTGATAGAA ACAGAAGCCA CTGGAGCACC TCAAAAACAC CATCATACAC
     2581 TAAATCAGTA AGTTGGCAGC ATCACCCGAC GCACTTTGCG CCGAATAAAT ACCTGTGACG
     2641 GAAGATCACT TCGCAGAATA AATAAATCCT GGTGTCCCTG TTGATACCGG GAAGCCCTGG
     2701 GCCAACTTTT GGCGAAAATG AGACGTTGAT CGGCACGTAA GAGGTTCCAA CTTTCACCAT
     2761 AATGAAATAA GATCACTACC GGGCGTATTT TTTGAGTTAT CGAGATTTTC AGGAGCTAAG
     2821 GAAGCTAAAA TGGAGAAAAA AATCACTGGA TATACCACCG TTGATATATC CCAATGGCAT
     2881 CGTAAAGAAC ATTTTGAGGC ATTTCAGTCA GTTGCTCAAT GTACCTATAA CCAGACCGTT
     2941 CAGCTGGATA TTACGGCCTT TTTAAAGACC GTAAAGAAAA ATAAGCACAA GTTTTATCCG
     3001 GCCTTTATTC ACATTCTTGC CCGCCTGATG AATGCTCATC CGGAATTCCG TATGGCAATG
     3061 AAAGACGGTG AGCTGGTGAT ATGGGATAGT GTTCACCCTT GTTACACCGT TTTCCATGAG
     3121 CAAACTGAAA CGTTTTCATC GCTCTGGAGT GAATACCACG ACGATTTCCG GCAGTTTCTA
     3181 CACATATATT CGCAAGATGT GGCGTGTTAC GGTGAAAACC TGGCCTATTT CCCTAAAGGG
     3241 TTTATTGAGA ATATGTTTTT CGTCTCAGCC AATCCCTGGG TGAGTTTCAC CAGTTTTGAT
     3301 TTAAACGTGG CCAATATGGA CAACTTCTTC GCCCCCGTTT TCACCATGGG CAAATATTAT
     3361 ACGCAAGGCG ACAAGGTGCT GATGCCGCTG GCGATTCAGG TTCATCATGC CGTCTGTGAT
     3421 GGCTTCCATG TCGGCAGAAT GCTTAATGAA TTACAACAGT ACTGCGATGA GTGGCAGGGC
     3481 GGGGCGTAAT TTTTTTAAGG CAGTTATTGG TGCCCTTAAA CGCCTGGTGC TACGCCTGAA
     3541 TAAGTGATAA TAAGCGGATG AATGGCAGAA ATTCGAAAGC AAATTCGACC CGGTCGTCGG
     3601 TTCAGGGCAG GGTCGTTAAA TAGCCGCTTA TGTCTATTGC TGGTTTACCG GTTTATTGAC
     3661 TACCGGAAGC AGTGTGACCG TGTGCTTCTC AAATGCCTGA GGCCAGTTTG CTCAGGCTCT
     3721 CCCCGTGGAG GTAATAATTG ACGATATGAT CATTTATTCT GCCTCCCAGA GCCTGATAAA
     3781 AACGGTTAGC GCTTCGTTAA TACAGATGTA GGTGTTCCAC AGGGTAGCCA GCAGCATCCT
     3841 GCGATGCAGA TCCGGAACAT AATGGTGCAG GGCGCTTGTT TCGGCGTGGG TATGGTGGCA
     3901 GGCCCCGTGG CCGGGGGACT GTTGGGCGCT GCCGGCACCT GTCCTACGAG TTGCATGATA
     3961 AAGAAGACAG TCATAAGTGC GGCGACGATA GTCATGCCCC GCGCCCACCG GAAGGAGCTA
     4021 CCGGACAGCG GTGCGGACTG TTGTAACTCA GAATAAGAAA TGAGGCCGCT CATGGCGTTG
     4081 ACTCTCAGTC ATAGTATCGT GGTATCACCG GTTGGTTCCA CTCTCTGTTG CGGGCAACTT
     4141 CAGCAGCACG TAGGGGACTT CCGCGTTTCC AGACTTTACG AAACACGGAA ACCGAAGACC
     4201 ATTCATGTTG TTGCTCAGGT CGCAGACGTT TTGCAGCAGC AGTCGCTTCA CGTTCGCTCG
     4261 CGTATCGGTG ATTCATTCTG CTAACCAGTA AGGCAACCCC GCCAGCCTAG CCGGGTCCTC
     4321 AACGACAGGA GCACGATCAT GCGCACCCGT GGCCAGGACC CAACGCTGCC CGAGATGCGC
     4381 CGCGTGCGGC TGCTGGAGAT GGCGGACGCG ATGGATATGT TCTGCCAAGG GTTGGTTTGC
     4441 GCATTCACAG TTCTCCGCAA GAATTGATTG GCTCCAATTC TTGGAGTGGT GAATCCGTTA
     4501 GCGAGGTGCC GCCGGCTTCC ATTCAGGTCG AGGTGGCCCG GCTCCATGCA CCGCGACGCA
     4561 ACGCGGGGAG GCAGACAAGG TATAGGGCGG CGCCTACAAT CCATGCCAAC CCGTTCCATG
     4621 TGCTCGCCGA GGCGGCATAA ATCGCCGTGA CGATCAGCGG TCCAGTGATC GAAGTTAGGC
     4681 TGGTAAGAGC CGCGAGCGAT CCTTGAAGCT GTCCCTGATG GTCGTCATCT ACCTGCCTGG
     4741 ACAGCATGGC CTGCAACGCG GGCATCCCGA TGCCGCCGGA AGCGAGAAGA ATCATAATGG
     4801 GGAAGGCCAT CCAGCCTCGC GTCGCGAACG CCAGCAAGAC GTAGCCCAGC GCGTCGGCCG
     4861 CCATGCCGGC GATAATGGCC TGCTTCTCGC CGAAACGTTT GGTGGCGGGA CCAGTGACGA
     4921 AGGCTTGAGC GAGGGCGTGC AAGATTCCGA ATACCGCAAG CGACAGGCCG ATCATCGTCG
     4981 CGCTCCAGCG AAAGCGGTCC TCGCCGAAAA TGACCCAGAG CGCTGCCGGC ACCTGTCCTA
     5041 CGAGTTGCAT GATAAAGAAG ACAGTCATAA GTGCGGCGAC GATAGTCATG CCCCGCGCCC
     5101 ACCGGAAGGA GCTGACTGGG TTGAAGGCTC TCAAGGGCAT CGGTCGACGC TCTCCCTTAT
     5161 GCGACTCCTG CATTAGGAAG CAGCCCAGTA
//
