# Supplementary material for: Identification and Cross-Characterisation of Artificial Promoters and 5′ Untranslated Regions in Vibrio natriegens
Source: Front Bioeng Biotechnol. 2022 Jan 27;10:826142. doi: 10.3389/fbioe.2022.826142 (PMC8830501; doi:10.3389/fbioe.2022.826142)
Supplement: Supplementary file 2 [file DataSheet1.ZIP › pACYC-mdh-sfGFP.gb]

LOCUS       pACYC-mdh-sfGFP         6272 bp ds-DNA     circular     26-NOV-2021
DEFINITION  .
FEATURES             Location/Qualifiers
     misc_feature    711..1256
                     /label="p15A ori"
                     /ApEinfo_revcolor=#ffef86
                     /ApEinfo_fwdcolor=#ffef86
     misc_feature    1465..3491
                     /label="sf_FPG_fragment"
                     /ApEinfo_revcolor=#f58a5e
                     /ApEinfo_fwdcolor=#f58a5e
     misc_feature    1603..1625
                     /label="lacO"
                     /ApEinfo_revcolor=#ff9ccd
                     /ApEinfo_fwdcolor=#ff9ccd
     misc_feature    1643..1659
                     /label="lacZ'''"
                     /ApEinfo_revcolor=#84b0dc
                     /ApEinfo_fwdcolor=#84b0dc
     misc_feature    1673..2754
                     /label="mdh RES"
                     /ApEinfo_revcolor=#b4abac
                     /ApEinfo_fwdcolor=#b4abac
     misc_feature    2755..3471
                     /label="sfGFP"
                     /ApEinfo_revcolor=#b1ff67
                     /ApEinfo_fwdcolor=#b1ff67
     CDS             2755..3471
                     /label="Translation 2755-3471"
     misc_feature    3809..3911
                     /label="Cat-prom"
                     /ApEinfo_revcolor=#faac61
                     /ApEinfo_fwdcolor=#faac61
     misc_feature    3912..4571
                     /label="Chloramphenicol"
                     /ApEinfo_revcolor=#ffef86
                     /ApEinfo_fwdcolor=#ffef86
     CDS             3912..4571
                     /label="Translation 3912-4571"
     misc_feature    complement(join(5605..6272,1..523))
                     /label="Tetracycline"
                     /ApEinfo_revcolor=#faac61
                     /ApEinfo_fwdcolor=#faac61
ORIGIN
        1 GTAGGTTGAG GCCGTTGAGC ACCGCCGCCG CAAGGAATGG TGCATGCAAG GAGATGGCGC
       61 CCAACAGTCC CCCGGCCACG GGGCCTGCCA CCATACCCAC GCCGAAACAA GCGCTCATGA
      121 GCCCGAAGTG GCGAGCCCGA TCTTCCCCAT CGGTGATGTC GGCGATATAG GCGCCAGCAA
      181 CCGCACCTGT GGCGCCGGTG ATGCCGGCCA CGATGCGTCC GGCGTAGAGG ATCCACAGGA
      241 CGGGTGTGGT CGCCATGATC GCGTAGTCGA TAGTGGCTCC AAGTAGCGAA GCGAGCAGGA
      301 CTGGGCGGCG GCCAAAGCGG TCGGACAGTG CTCCGAGAAC GGGTGCGCAT AGAAATTGCA
      361 TCAACGCATA TAGCGCTAGC AGCACGCCAT AGTGACTGGC GATGCTGTCG GAATGGACGA
      421 TATCCCGCAA GAGGCCCGGC AGTACCGGCA TAACCAAGCC TATGCCTACA GCATCCAGGG
      481 TGACGGTGCC GAGGATGACG ATGAGCGCAT TGTTAGATTT CATACACGGT GCCTGACTGC
      541 GTTAGCAATT TAACTGTGAT AAACTACCGC ATTAAAGCTT ATCGATGATA AGCTGTCAAA
      601 CATGAGAATT ACAACTTATA TCGTATGGGG CTGACTTCAG GTGCTACATT TGAAGAGATA
      661 AATTGCACTG AAATCTAGAA ATATTTTATC TGATTAATAA GATGATCTTC TTGAGATCGT
      721 TTTGGTCTGC GCGTAATCTC TTGCTCTGAA AACGAAAAAA CCGCCTTGCA GGGCGGTTTT
      781 TCGAAGGTTC TCTGAGCTAC CAACTCTTTG AACCGAGGTA ACTGGCTTGG AGGAGCGCAG
      841 TCACCAAAAC TTGTCCTTTC AGTTTAGCCT TAACCGGCGC ATGACTTCAA GACTAACTCC
      901 TCTAAATCAA TTACCAGTGG CTGCTGCCAG TGGTGCTTTT GCATGTCTTT CCGGGTTGGA
      961 CTCAAGACGA TAGTTACCGG ATAAGGCGCA GCGGTCGGAC TGAACGGGGG GTTCGTGCAT
     1021 ACAGTCCAGC TTGGAGCGAA CTGCCTACCC GGAACTGAGT GTCAGGCGTG GAATGAGACA
     1081 AACGCGGCCA TAACAGCGGA ATGACACCGG TAAACCGAAA GGCAGGAACA GGAGAGCGCA
     1141 CGAGGGAGCC GCCAGGGGGA AACGCCTGGT ATCTTTATAG TCCTGTCGGG TTTCGCCACC
     1201 ACTGATTTGA GCGTCAGATT TCGTGATGCT TGTCAGGGGG GCGGAGCCTA TGGAAAAACG
     1261 GCTTTGCCGC GGCCCTCTCA CTTCCCTGTT AAGTATCTTC CTGGCATCTT CCAGGAAATC
     1321 TCCGCCCCGT TCGTAAGCCA TTTCCGCTCG CCGCAGTCGA ACGACCGAGC GTAGCGAGTC
     1381 AGTGAGCGAG GAAGCGGAAT ATATCCTGTA TCACATATTC TGCTGACGCA CCGGTGCAGC
     1441 CTTTTTTCTC CTGCCACATG AAGCCCGATT CATTAATGCA GCTGGCACGA CAGGTTTCCC
     1501 GACTGGAAAG CGGGCAGTGA GCGCAACGCA ATTAATGTGA GTTAGCTCAC TCATTAGGCA
     1561 CCCCAGGCTT TACACTTTAT GCTTCCGGCT CGTATGTTGT GTGGAATTGT GAGCGGATAA
     1621 CAATTTCACA CAGGAAACAG CTATGACCAT GATTACGCCA AGCTTGGCTG CAGTTCATTA
     1681 AAGAGCAGCT GATGATGACT TTAATCCGTG TTCTTGTGCA TAAGTTTGAG CAACAGCAAC
     1741 AAGGATTTTC TCTCGCTTAT TTTCAAAAGA TTAGTTAACT TAGTAGTAAA GCAATAAATC
     1801 GAAGGAGGTT GTTTAATGTC TACGGAGTTA AAGCAAAAAC CACAAAAAAA AGAACCCCAT
     1861 CATGTTCAAA AGAGGCTTTA TCAAAAATTT CTCAATCAAT CGGTTGTCGT TCACTTAGTT
     1921 TCCGGTTTAA AAGTAAAAGG AAAGCTGACC GAATATGATC AATACACTAT TGCCGTTTCT
     1981 GTCAAAAAAG AAGAAATGAT GATCTATAAA CACGCTATCA GCCTGATCCG TCCATACCAT
     2041 TCTGAGTCGG ATGATGAATA AGAATGCTAT CATTCTTTTA TGGAAATATC GGATATAAAA
     2101 TTTAGAAAAT TCATATATAT TAAAAAAGAC CTCCGATGAT ACAACAGCAG ACGATCATGC
     2161 AATAAACGGT TCCCTCAAAG AGGGATCAGT TAACCAAAGA TGAGTAAATC CAGACCCTTA
     2221 ACGCTTACCG GCTCAAGGAT GGATTTACTT TTTTTGTGTT TAACTTAAAA ACGAGTGAAC
     2281 ATCAATGCTT GAAAAACGGT CATAAACAGC GCTCTCTTTC GGGAATACTG ACTACCGTTG
     2341 AGTTTATCTA TATCTATTGC CTATTCTATT ACTCTTTTAT TATATGAAAA AATAAAAACT
     2401 TCAAGTTGAC CACAAAAAAC TTTCATTTTT TAAGACAATT TGATGCCTTA GGATCTAGTC
     2461 GATCAGTCGT TTTATGATAT GACTTTAATC CTTTTTAAAG TCAAATTAAG TACTGCCCTT
     2521 CCACCTTAAC CCTCCACACT ATATAAGCGT CAAAATCACT TTTCCTTTGG AAACCTTTTA
     2581 TTAGGCTGGT TTTTCCTTGA GCTTTTTATA TAAAATTAAT ATTCAGATCC TTCTAATCCT
     2641 TCTAAAAAAT ATAATTTAGA AAACTAAGAA CATTACGACA ACTATATTGA CAAACATCCA
     2701 GATTAGCATT TAAACTAGTT TTGTAAACAA TTACATAAAT AGGAGGTAGT ACATATGCGT
     2761 AAAGGCGAAG AGCTGTTCAC TGGTGTCGTC CCTATTCTGG TGGAACTGGA TGGTGATGTC
     2821 AACGGTCATA AGTTTTCCGT GCGTGGCGAG GGTGAAGGTG ACGCAACTAA TGGTAAACTG
     2881 ACGCTGAAGT TCATCTGTAC TACTGGTAAA CTGCCGGTAC CTTGGCCGAC TCTGGTAACG
     2941 ACGCTGACTT ATGGTGTTCA GTGCTTTGCT CGTTATCCGG ACCATATGAA GCAGCATGAC
     3001 TTCTTCAAGT CCGCCATGCC GGAAGGCTAT GTGCAGGAAC GCACGATTTC CTTTAAGGAT
     3061 GACGGCACGT ACAAAACGCG TGCGGAAGTG AAATTTGAAG GCGATACCCT GGTAAACCGC
     3121 ATTGAGCTGA AAGGCATTGA CTTTAAAGAA GACGGCAATA TCCTGGGCCA TAAGCTGGAA
     3181 TACAATTTTA ACAGCCACAA TGTTTACATC ACCGCCGATA AACAAAAAAA TGGCATTAAA
     3241 GCGAATTTTA AAATTCGCCA CAACGTGGAG GATGGCAGCG TGCAGCTGGC TGATCACTAC
     3301 CAGCAAAACA CTCCAATCGG TGATGGTCCT GTTCTGCTGC CAGACAATCA CTATCTGAGC
     3361 ACGCAAAGCG TTCTGTCTAA AGATCCGAAC GAGAAACGCG ATCATATGGT TCTGCTGGAG
     3421 TTCGTAACCG CAGCGGGCAT CACGCATggt atggatgaac tgtacaaatg atatggtacc
     3481 cgccataggt CACTTCACTG ACACCCTCAT CAGTGCCAAC ATAGTAAGCC AGTATACACT
     3541 CCGCTAGCGC TGATGTCCGG CGGTGCTTTT GCCGTTACGC ACCACCCCGT CAGTAGCTGA
     3601 ACAGGAGGGA CAGCTGATAG AAACAGAAGC CACTGGAGCA CCTCAAAAAC ACCATCATAC
     3661 ACTAAATCAG TAAGTTGGCA GCATCACCCG ACGCACTTTG CGCCGAATAA ATACCTGTGA
     3721 CGGAAGATCA CTTCGCAGAA TAAATAAATC CTGGTGTCCC TGTTGATACC GGGAAGCCCT
     3781 GGGCCAACTT TTGGCGAAAA TGAGACGTTG ATCGGCACGT AAGAGGTTCC AACTTTCACC
     3841 ATAATGAAAT AAGATCACTA CCGGGCGTAT TTTTTGAGTT ATCGAGATTT TCAGGAGCTA
     3901 AGGAAGCTAA AATGGAGAAA AAAATCACTG GATATACCAC CGTTGATATA TCCCAATGGC
     3961 ATCGTAAAGA ACATTTTGAG GCATTTCAGT CAGTTGCTCA ATGTACCTAT AACCAGACCG
     4021 TTCAGCTGGA TATTACGGCC TTTTTAAAGA CCGTAAAGAA AAATAAGCAC AAGTTTTATC
     4081 CGGCCTTTAT TCACATTCTT GCCCGCCTGA TGAATGCTCA TCCGGAATTC CGTATGGCAA
     4141 TGAAAGACGG TGAGCTGGTG ATATGGGATA GTGTTCACCC TTGTTACACC GTTTTCCATG
     4201 AGCAAACTGA AACGTTTTCA TCGCTCTGGA GTGAATACCA CGACGATTTC CGGCAGTTTC
     4261 TACACATATA TTCGCAAGAT GTGGCGTGTT ACGGTGAAAA CCTGGCCTAT TTCCCTAAAG
     4321 GGTTTATTGA GAATATGTTT TTCGTCTCAG CCAATCCCTG GGTGAGTTTC ACCAGTTTTG
     4381 ATTTAAACGT GGCCAATATG GACAACTTCT TCGCCCCCGT TTTCACCATG GGCAAATATT
     4441 ATACGCAAGG CGACAAGGTG CTGATGCCGC TGGCGATTCA GGTTCATCAT GCCGTCTGTG
     4501 ATGGCTTCCA TGTCGGCAGA ATGCTTAATG AATTACAACA GTACTGCGAT GAGTGGCAGG
     4561 GCGGGGCGTA ATTTTTTTAA GGCAGTTATT GGTGCCCTTA AACGCCTGGT GCTACGCCTG
     4621 AATAAGTGAT AATAAGCGGA TGAATGGCAG AAATTCGAAA GCAAATTCGA CCCGGTCGTC
     4681 GGTTCAGGGC AGGGTCGTTA AATAGCCGCT TATGTCTATT GCTGGTTTAC CGGTTTATTG
     4741 ACTACCGGAA GCAGTGTGAC CGTGTGCTTC TCAAATGCCT GAGGCCAGTT TGCTCAGGCT
     4801 CTCCCCGTGG AGGTAATAAT TGACGATATG ATCATTTATT CTGCCTCCCA GAGCCTGATA
     4861 AAAACGGTTA GCGCTTCGTT AATACAGATG TAGGTGTTCC ACAGGGTAGC CAGCAGCATC
     4921 CTGCGATGCA GATCCGGAAC ATAATGGTGC AGGGCGCTTG TTTCGGCGTG GGTATGGTGG
     4981 CAGGCCCCGT GGCCGGGGGA CTGTTGGGCG CTGCCGGCAC CTGTCCTACG AGTTGCATGA
     5041 TAAAGAAGAC AGTCATAAGT GCGGCGACGA TAGTCATGCC CCGCGCCCAC CGGAAGGAGC
     5101 TACCGGACAG CGGTGCGGAC TGTTGTAACT CAGAATAAGA AATGAGGCCG CTCATGGCGT
     5161 TGACTCTCAG TCATAGTATC GTGGTATCAC CGGTTGGTTC CACTCTCTGT TGCGGGCAAC
     5221 TTCAGCAGCA CGTAGGGGAC TTCCGCGTTT CCAGACTTTA CGAAACACGG AAACCGAAGA
     5281 CCATTCATGT TGTTGCTCAG GTCGCAGACG TTTTGCAGCA GCAGTCGCTT CACGTTCGCT
     5341 CGCGTATCGG TGATTCATTC TGCTAACCAG TAAGGCAACC CCGCCAGCCT AGCCGGGTCC
     5401 TCAACGACAG GAGCACGATC ATGCGCACCC GTGGCCAGGA CCCAACGCTG CCCGAGATGC
     5461 GCCGCGTGCG GCTGCTGGAG ATGGCGGACG CGATGGATAT GTTCTGCCAA GGGTTGGTTT
     5521 GCGCATTCAC AGTTCTCCGC AAGAATTGAT TGGCTCCAAT TCTTGGAGTG GTGAATCCGT
     5581 TAGCGAGGTG CCGCCGGCTT CCATTCAGGT CGAGGTGGCC CGGCTCCATG CACCGCGACG
     5641 CAACGCGGGG AGGCAGACAA GGTATAGGGC GGCGCCTACA ATCCATGCCA ACCCGTTCCA
     5701 TGTGCTCGCC GAGGCGGCAT AAATCGCCGT GACGATCAGC GGTCCAGTGA TCGAAGTTAG
     5761 GCTGGTAAGA GCCGCGAGCG ATCCTTGAAG CTGTCCCTGA TGGTCGTCAT CTACCTGCCT
     5821 GGACAGCATG GCCTGCAACG CGGGCATCCC GATGCCGCCG GAAGCGAGAA GAATCATAAT
     5881 GGGGAAGGCC ATCCAGCCTC GCGTCGCGAA CGCCAGCAAG ACGTAGCCCA GCGCGTCGGC
     5941 CGCCATGCCG GCGATAATGG CCTGCTTCTC GCCGAAACGT TTGGTGGCGG GACCAGTGAC
     6001 GAAGGCTTGA GCGAGGGCGT GCAAGATTCC GAATACCGCA AGCGACAGGC CGATCATCGT
     6061 CGCGCTCCAG CGAAAGCGGT CCTCGCCGAA AATGACCCAG AGCGCTGCCG GCACCTGTCC
     6121 TACGAGTTGC ATGATAAAGA AGACAGTCAT AAGTGCGGCG ACGATAGTCA TGCCCCGCGC
     6181 CCACCGGAAG GAGCTGACTG GGTTGAAGGC TCTCAAGGGC ATCGGTCGAC GCTCTCCCTT
     6241 ATGCGACTCC TGCATTAGGA AGCAGCCCAG TA
//
