# Supplementary material for: Identification and Cross-Characterisation of Artificial Promoters and 5′ Untranslated Regions in Vibrio natriegens
Source: Front Bioeng Biotechnol. 2022 Jan 27;10:826142. doi: 10.3389/fbioe.2022.826142 (PMC8830501; doi:10.3389/fbioe.2022.826142)
Supplement: Supplementary file 2 [file DataSheet1.ZIP › pACYC-JRB-sfGFP.gb]

LOCUS       pACYC-JRB-sfGFP         5389 bp ds-DNA     circular     26-NOV-2021
DEFINITION  .
FEATURES             Location/Qualifiers
     misc_feature    711..1256
                     /label="p15A ori"
                     /ApEinfo_revcolor=#ffef86
                     /ApEinfo_fwdcolor=#ffef86
     misc_feature    1465..2608
                     /label="sf_FPG_fragment"
                     /ApEinfo_revcolor=#f58a5e
                     /ApEinfo_fwdcolor=#f58a5e
     misc_feature    1603..1625
                     /label="lacO"
                     /ApEinfo_revcolor=#ff9ccd
                     /ApEinfo_fwdcolor=#ff9ccd
     misc_feature    1643..1659
                     /label="lacZ'''"
                     /ApEinfo_revcolor=#84b0dc
                     /ApEinfo_fwdcolor=#84b0dc
     misc_feature    1660..1712
                     /label="L3S3P21"
                     /ApEinfo_revcolor=#ff0000
                     /ApEinfo_fwdcolor=#ff0000
     misc_feature    1717..1731
                     /label="pre-J23101 random DNA"
                     /ApEinfo_revcolor=#85dae9
                     /ApEinfo_fwdcolor=#85dae9
     misc_feature    1732..1751
                     /label="spacer:J23101"
                     /ApEinfo_revcolor=#f58a5e
                     /ApEinfo_fwdcolor=#f58a5e
     misc_feature    1732..1766
                     /label="J23101"
                     /ApEinfo_revcolor=#b1ff67
                     /ApEinfo_fwdcolor=#b1ff67
     misc_feature    complement(1741..1760)
                     /label="spacer:A23001-2"
                     /ApEinfo_revcolor=#800000
                     /ApEinfo_fwdcolor=#800000
     misc_feature    1771..1845
                     /label="RiboJ"
                     /ApEinfo_revcolor=#ffef86
                     /ApEinfo_fwdcolor=#ffef86
     misc_feature    1773..1776
                     /label="RiboJ spacer"
                     /ApEinfo_revcolor=#808040
                     /ApEinfo_fwdcolor=#808040
     misc_feature    1773..1792
                     /label="postT7v2-T/NT spacer"
                     /ApEinfo_revcolor=#ffef86
                     /ApEinfo_fwdcolor=#ffef86
     misc_feature    1778..1845
                     /label="RiboJ spacer"
                     /ApEinfo_revcolor=#808040
                     /ApEinfo_fwdcolor=#808040
     misc_feature    1823..1845
                     /label="J-hairpin"
                     /ApEinfo_revcolor=#85dae9
                     /ApEinfo_fwdcolor=#85dae9
     misc_feature    1846..1851
                     /label="SCAR"
                     /ApEinfo_revcolor=#c6c9d1
                     /ApEinfo_fwdcolor=#c6c9d1
     misc_feature    1846..1853
                     /label="SCAR"
                     /ApEinfo_revcolor=#c6c9d1
                     /ApEinfo_fwdcolor=#c6c9d1
     misc_feature    1854..1865
                     /label="B0064"
                     /ApEinfo_revcolor=#d59687
                     /ApEinfo_fwdcolor=#d59687
     misc_feature    1866..1871
                     /label="SCAR"
                     /ApEinfo_revcolor=#c6c9d1
                     /ApEinfo_fwdcolor=#c6c9d1
     misc_feature    1872..2588
                     /label="sfGFP"
                     /ApEinfo_revcolor=#b1ff67
                     /ApEinfo_fwdcolor=#b1ff67
     CDS             1872..2588
                     /label="Translation 1872-2588"
     misc_feature    2926..3028
                     /label="Cat-prom"
                     /ApEinfo_revcolor=#faac61
                     /ApEinfo_fwdcolor=#faac61
     misc_feature    3029..3688
                     /label="Chloramphenicol"
                     /ApEinfo_revcolor=#ffef86
                     /ApEinfo_fwdcolor=#ffef86
     CDS             3029..3688
                     /label="Translation 3029-3688"
     misc_feature    complement(join(4722..5389,1..523))
                     /label="Tetracycline"
                     /ApEinfo_revcolor=#faac61
                     /ApEinfo_fwdcolor=#faac61
ORIGIN
        1 GTAGGTTGAG GCCGTTGAGC ACCGCCGCCG CAAGGAATGG TGCATGCAAG GAGATGGCGC
       61 CCAACAGTCC CCCGGCCACG GGGCCTGCCA CCATACCCAC GCCGAAACAA GCGCTCATGA
      121 GCCCGAAGTG GCGAGCCCGA TCTTCCCCAT CGGTGATGTC GGCGATATAG GCGCCAGCAA
      181 CCGCACCTGT GGCGCCGGTG ATGCCGGCCA CGATGCGTCC GGCGTAGAGG ATCCACAGGA
      241 CGGGTGTGGT CGCCATGATC GCGTAGTCGA TAGTGGCTCC AAGTAGCGAA GCGAGCAGGA
      301 CTGGGCGGCG GCCAAAGCGG TCGGACAGTG CTCCGAGAAC GGGTGCGCAT AGAAATTGCA
      361 TCAACGCATA TAGCGCTAGC AGCACGCCAT AGTGACTGGC GATGCTGTCG GAATGGACGA
      421 TATCCCGCAA GAGGCCCGGC AGTACCGGCA TAACCAAGCC TATGCCTACA GCATCCAGGG
      481 TGACGGTGCC GAGGATGACG ATGAGCGCAT TGTTAGATTT CATACACGGT GCCTGACTGC
      541 GTTAGCAATT TAACTGTGAT AAACTACCGC ATTAAAGCTT ATCGATGATA AGCTGTCAAA
      601 CATGAGAATT ACAACTTATA TCGTATGGGG CTGACTTCAG GTGCTACATT TGAAGAGATA
      661 AATTGCACTG AAATCTAGAA ATATTTTATC TGATTAATAA GATGATCTTC TTGAGATCGT
      721 TTTGGTCTGC GCGTAATCTC TTGCTCTGAA AACGAAAAAA CCGCCTTGCA GGGCGGTTTT
      781 TCGAAGGTTC TCTGAGCTAC CAACTCTTTG AACCGAGGTA ACTGGCTTGG AGGAGCGCAG
      841 TCACCAAAAC TTGTCCTTTC AGTTTAGCCT TAACCGGCGC ATGACTTCAA GACTAACTCC
      901 TCTAAATCAA TTACCAGTGG CTGCTGCCAG TGGTGCTTTT GCATGTCTTT CCGGGTTGGA
      961 CTCAAGACGA TAGTTACCGG ATAAGGCGCA GCGGTCGGAC TGAACGGGGG GTTCGTGCAT
     1021 ACAGTCCAGC TTGGAGCGAA CTGCCTACCC GGAACTGAGT GTCAGGCGTG GAATGAGACA
     1081 AACGCGGCCA TAACAGCGGA ATGACACCGG TAAACCGAAA GGCAGGAACA GGAGAGCGCA
     1141 CGAGGGAGCC GCCAGGGGGA AACGCCTGGT ATCTTTATAG TCCTGTCGGG TTTCGCCACC
     1201 ACTGATTTGA GCGTCAGATT TCGTGATGCT TGTCAGGGGG GCGGAGCCTA TGGAAAAACG
     1261 GCTTTGCCGC GGCCCTCTCA CTTCCCTGTT AAGTATCTTC CTGGCATCTT CCAGGAAATC
     1321 TCCGCCCCGT TCGTAAGCCA TTTCCGCTCG CCGCAGTCGA ACGACCGAGC GTAGCGAGTC
     1381 AGTGAGCGAG GAAGCGGAAT ATATCCTGTA TCACATATTC TGCTGACGCA CCGGTGCAGC
     1441 CTTTTTTCTC CTGCCACATG AAGCCCGATT CATTAATGCA GCTGGCACGA CAGGTTTCCC
     1501 GACTGGAAAG CGGGCAGTGA GCGCAACGCA ATTAATGTGA GTTAGCTCAC TCATTAGGCA
     1561 CCCCAGGCTT TACACTTTAT GCTTCCGGCT CGTATGTTGT GTGGAATTGT GAGCGGATAA
     1621 CAATTTCACA CAGGAAACAG CTATGACCAT GATTACGCCC CAATTATTGA AGGCCTCCCT
     1681 AACGGGGGGC CTTTTTTTGT TTCTGGTCTC CCgcttGATA AGTCCCTAAC TTTTACAGCT
     1741 AGCTCAGTCC TAGGTATTAT GCTAGCCTGA AGCTGTCACC GGATGTGCTT TCCGGTCTGA
     1801 TGAGTCCGTG AGGACGAAAC AGCCTCTACA AATAATTTTG TTTAATACTA GAGAAAGAGG
     1861 GGAAATACTA GATGCGTAAA GGCGAAGAGC TGTTCACTGG TGTCGTCCCT ATTCTGGTGG
     1921 AACTGGATGG TGATGTCAAC GGTCATAAGT TTTCCGTGCG TGGCGAGGGT GAAGGTGACG
     1981 CAACTAATGG TAAACTGACG CTGAAGTTCA TCTGTACTAC TGGTAAACTG CCGGTACCTT
     2041 GGCCGACTCT GGTAACGACG CTGACTTATG GTGTTCAGTG CTTTGCTCGT TATCCGGACC
     2101 ATATGAAGCA GCATGACTTC TTCAAGTCCG CCATGCCGGA AGGCTATGTG CAGGAACGCA
     2161 CGATTTCCTT TAAGGATGAC GGCACGTACA AAACGCGTGC GGAAGTGAAA TTTGAAGGCG
     2221 ATACCCTGGT AAACCGCATT GAGCTGAAAG GCATTGACTT TAAAGAAGAC GGCAATATCC
     2281 TGGGCCATAA GCTGGAATAC AATTTTAACA GCCACAATGT TTACATCACC GCCGATAAAC
     2341 AAAAAAATGG CATTAAAGCG AATTTTAAAA TTCGCCACAA CGTGGAGGAT GGCAGCGTGC
     2401 AGCTGGCTGA TCACTACCAG CAAAACACTC CAATCGGTGA TGGTCCTGTT CTGCTGCCAG
     2461 ACAATCACTA TCTGAGCACG CAAAGCGTTC TGTCTAAAGA TCCGAACGAG AAACGCGATC
     2521 ATATGGTTCT GCTGGAGTTC GTAACCGCAG CGGGCATCAC GCATggtatg gatgaactgt
     2581 acaaatgata tggtacccgc cataggtCAC TTCACTGACA CCCTCATCAG TGCCAACATA
     2641 GTAAGCCAGT ATACACTCCG CTAGCGCTGA TGTCCGGCGG TGCTTTTGCC GTTACGCACC
     2701 ACCCCGTCAG TAGCTGAACA GGAGGGACAG CTGATAGAAA CAGAAGCCAC TGGAGCACCT
     2761 CAAAAACACC ATCATACACT AAATCAGTAA GTTGGCAGCA TCACCCGACG CACTTTGCGC
     2821 CGAATAAATA CCTGTGACGG AAGATCACTT CGCAGAATAA ATAAATCCTG GTGTCCCTGT
     2881 TGATACCGGG AAGCCCTGGG CCAACTTTTG GCGAAAATGA GACGTTGATC GGCACGTAAG
     2941 AGGTTCCAAC TTTCACCATA ATGAAATAAG ATCACTACCG GGCGTATTTT TTGAGTTATC
     3001 GAGATTTTCA GGAGCTAAGG AAGCTAAAAT GGAGAAAAAA ATCACTGGAT ATACCACCGT
     3061 TGATATATCC CAATGGCATC GTAAAGAACA TTTTGAGGCA TTTCAGTCAG TTGCTCAATG
     3121 TACCTATAAC CAGACCGTTC AGCTGGATAT TACGGCCTTT TTAAAGACCG TAAAGAAAAA
     3181 TAAGCACAAG TTTTATCCGG CCTTTATTCA CATTCTTGCC CGCCTGATGA ATGCTCATCC
     3241 GGAATTCCGT ATGGCAATGA AAGACGGTGA GCTGGTGATA TGGGATAGTG TTCACCCTTG
     3301 TTACACCGTT TTCCATGAGC AAACTGAAAC GTTTTCATCG CTCTGGAGTG AATACCACGA
     3361 CGATTTCCGG CAGTTTCTAC ACATATATTC GCAAGATGTG GCGTGTTACG GTGAAAACCT
     3421 GGCCTATTTC CCTAAAGGGT TTATTGAGAA TATGTTTTTC GTCTCAGCCA ATCCCTGGGT
     3481 GAGTTTCACC AGTTTTGATT TAAACGTGGC CAATATGGAC AACTTCTTCG CCCCCGTTTT
     3541 CACCATGGGC AAATATTATA CGCAAGGCGA CAAGGTGCTG ATGCCGCTGG CGATTCAGGT
     3601 TCATCATGCC GTCTGTGATG GCTTCCATGT CGGCAGAATG CTTAATGAAT TACAACAGTA
     3661 CTGCGATGAG TGGCAGGGCG GGGCGTAATT TTTTTAAGGC AGTTATTGGT GCCCTTAAAC
     3721 GCCTGGTGCT ACGCCTGAAT AAGTGATAAT AAGCGGATGA ATGGCAGAAA TTCGAAAGCA
     3781 AATTCGACCC GGTCGTCGGT TCAGGGCAGG GTCGTTAAAT AGCCGCTTAT GTCTATTGCT
     3841 GGTTTACCGG TTTATTGACT ACCGGAAGCA GTGTGACCGT GTGCTTCTCA AATGCCTGAG
     3901 GCCAGTTTGC TCAGGCTCTC CCCGTGGAGG TAATAATTGA CGATATGATC ATTTATTCTG
     3961 CCTCCCAGAG CCTGATAAAA ACGGTTAGCG CTTCGTTAAT ACAGATGTAG GTGTTCCACA
     4021 GGGTAGCCAG CAGCATCCTG CGATGCAGAT CCGGAACATA ATGGTGCAGG GCGCTTGTTT
     4081 CGGCGTGGGT ATGGTGGCAG GCCCCGTGGC CGGGGGACTG TTGGGCGCTG CCGGCACCTG
     4141 TCCTACGAGT TGCATGATAA AGAAGACAGT CATAAGTGCG GCGACGATAG TCATGCCCCG
     4201 CGCCCACCGG AAGGAGCTAC CGGACAGCGG TGCGGACTGT TGTAACTCAG AATAAGAAAT
     4261 GAGGCCGCTC ATGGCGTTGA CTCTCAGTCA TAGTATCGTG GTATCACCGG TTGGTTCCAC
     4321 TCTCTGTTGC GGGCAACTTC AGCAGCACGT AGGGGACTTC CGCGTTTCCA GACTTTACGA
     4381 AACACGGAAA CCGAAGACCA TTCATGTTGT TGCTCAGGTC GCAGACGTTT TGCAGCAGCA
     4441 GTCGCTTCAC GTTCGCTCGC GTATCGGTGA TTCATTCTGC TAACCAGTAA GGCAACCCCG
     4501 CCAGCCTAGC CGGGTCCTCA ACGACAGGAG CACGATCATG CGCACCCGTG GCCAGGACCC
     4561 AACGCTGCCC GAGATGCGCC GCGTGCGGCT GCTGGAGATG GCGGACGCGA TGGATATGTT
     4621 CTGCCAAGGG TTGGTTTGCG CATTCACAGT TCTCCGCAAG AATTGATTGG CTCCAATTCT
     4681 TGGAGTGGTG AATCCGTTAG CGAGGTGCCG CCGGCTTCCA TTCAGGTCGA GGTGGCCCGG
     4741 CTCCATGCAC CGCGACGCAA CGCGGGGAGG CAGACAAGGT ATAGGGCGGC GCCTACAATC
     4801 CATGCCAACC CGTTCCATGT GCTCGCCGAG GCGGCATAAA TCGCCGTGAC GATCAGCGGT
     4861 CCAGTGATCG AAGTTAGGCT GGTAAGAGCC GCGAGCGATC CTTGAAGCTG TCCCTGATGG
     4921 TCGTCATCTA CCTGCCTGGA CAGCATGGCC TGCAACGCGG GCATCCCGAT GCCGCCGGAA
     4981 GCGAGAAGAA TCATAATGGG GAAGGCCATC CAGCCTCGCG TCGCGAACGC CAGCAAGACG
     5041 TAGCCCAGCG CGTCGGCCGC CATGCCGGCG ATAATGGCCT GCTTCTCGCC GAAACGTTTG
     5101 GTGGCGGGAC CAGTGACGAA GGCTTGAGCG AGGGCGTGCA AGATTCCGAA TACCGCAAGC
     5161 GACAGGCCGA TCATCGTCGC GCTCCAGCGA AAGCGGTCCT CGCCGAAAAT GACCCAGAGC
     5221 GCTGCCGGCA CCTGTCCTAC GAGTTGCATG ATAAAGAAGA CAGTCATAAG TGCGGCGACG
     5281 ATAGTCATGC CCCGCGCCCA CCGGAAGGAG CTGACTGGGT TGAAGGCTCT CAAGGGCATC
     5341 GGTCGACGCT CTCCCTTATG CGACTCCTGC ATTAGGAAGC AGCCCAGTA
//
