# Supplementary material for: Identification and Cross-Characterisation of Artificial Promoters and 5′ Untranslated Regions in Vibrio natriegens
Source: Front Bioeng Biotechnol. 2022 Jan 27;10:826142. doi: 10.3389/fbioe.2022.826142 (PMC8830501; doi:10.3389/fbioe.2022.826142)
Supplement: Supplementary file 2 [file DataSheet1.ZIP › pACYC-JRB-mCherry.gb]

LOCUS       pACYC-JRB-mCherry       5342 bp ds-DNA     circular     26-NOV-2021
DEFINITION  .
FEATURES             Location/Qualifiers
     misc_feature    711..1256
                     /label="p15A ori"
                     /ApEinfo_revcolor=#ffef86
                     /ApEinfo_fwdcolor=#ffef86
     misc_feature    1465..2558
                     /label="sf_FPG_fragment"
                     /ApEinfo_revcolor=#f58a5e
                     /ApEinfo_fwdcolor=#f58a5e
     misc_feature    1603..1625
                     /label="lacO"
                     /ApEinfo_revcolor=#ff9ccd
                     /ApEinfo_fwdcolor=#ff9ccd
     misc_feature    1643..1659
                     /label="lacZ'''"
                     /ApEinfo_revcolor=#84b0dc
                     /ApEinfo_fwdcolor=#84b0dc
     misc_feature    1660..1712
                     /label="L3S3P21"
                     /ApEinfo_revcolor=#ff0000
                     /ApEinfo_fwdcolor=#ff0000
     misc_feature    1717..1731
                     /label="pre-J23101 random DNA"
                     /ApEinfo_revcolor=#85dae9
                     /ApEinfo_fwdcolor=#85dae9
     misc_feature    1732..1751
                     /label="spacer:J23101"
                     /ApEinfo_revcolor=#f58a5e
                     /ApEinfo_fwdcolor=#f58a5e
     misc_feature    1732..1766
                     /label="J23101"
                     /ApEinfo_revcolor=#b1ff67
                     /ApEinfo_fwdcolor=#b1ff67
     misc_feature    complement(1741..1760)
                     /label="spacer:A23001-2"
                     /ApEinfo_revcolor=#800000
                     /ApEinfo_fwdcolor=#800000
     misc_feature    1771..1845
                     /label="RiboJ"
                     /ApEinfo_revcolor=#ffef86
                     /ApEinfo_fwdcolor=#ffef86
     misc_feature    1773..1776
                     /label="RiboJ spacer"
                     /ApEinfo_revcolor=#808040
                     /ApEinfo_fwdcolor=#808040
     misc_feature    1773..1792
                     /label="postT7v2-T/NT spacer"
                     /ApEinfo_revcolor=#ffef86
                     /ApEinfo_fwdcolor=#ffef86
     misc_feature    1778..1845
                     /label="RiboJ spacer"
                     /ApEinfo_revcolor=#808040
                     /ApEinfo_fwdcolor=#808040
     misc_feature    1823..1845
                     /label="J-hairpin"
                     /ApEinfo_revcolor=#85dae9
                     /ApEinfo_fwdcolor=#85dae9
     misc_feature    1846..1851
                     /label="SCAR"
                     /ApEinfo_revcolor=#c6c9d1
                     /ApEinfo_fwdcolor=#c6c9d1
     misc_feature    1846..1853
                     /label="SCAR"
                     /ApEinfo_revcolor=#c6c9d1
                     /ApEinfo_fwdcolor=#c6c9d1
     misc_feature    1854..1865
                     /label="B0064"
                     /ApEinfo_revcolor=#d59687
                     /ApEinfo_fwdcolor=#d59687
     misc_feature    1866..1871
                     /label="SCAR"
                     /ApEinfo_revcolor=#c6c9d1
                     /ApEinfo_fwdcolor=#c6c9d1
     misc_feature    1872..2558
                     /label="mCherry-short"
                     /ApEinfo_revcolor=#ff9ccd
                     /ApEinfo_fwdcolor=#ff9ccd
     CDS             1872..2558
                     /label="Translation 1872-2558"
     misc_feature    2566..2566
                     /label="sfGFP"
                     /ApEinfo_revcolor=#b1ff67
                     /ApEinfo_fwdcolor=#b1ff67
     misc_feature    2566..2566
                     /label="sf_FPG_fragment"
                     /ApEinfo_revcolor=#f58a5e
                     /ApEinfo_fwdcolor=#f58a5e
     misc_feature    2879..2981
                     /label="Cat-prom"
                     /ApEinfo_revcolor=#faac61
                     /ApEinfo_fwdcolor=#faac61
     misc_feature    2982..3641
                     /label="Chloramphenicol"
                     /ApEinfo_revcolor=#ffef86
                     /ApEinfo_fwdcolor=#ffef86
     CDS             2982..3641
                     /label="Translation 2982-3641"
     misc_feature    complement(join(4675..5342,1..523))
                     /label="Tetracycline"
                     /ApEinfo_revcolor=#faac61
                     /ApEinfo_fwdcolor=#faac61
ORIGIN
        1 GTAGGTTGAG GCCGTTGAGC ACCGCCGCCG CAAGGAATGG TGCATGCAAG GAGATGGCGC
       61 CCAACAGTCC CCCGGCCACG GGGCCTGCCA CCATACCCAC GCCGAAACAA GCGCTCATGA
      121 GCCCGAAGTG GCGAGCCCGA TCTTCCCCAT CGGTGATGTC GGCGATATAG GCGCCAGCAA
      181 CCGCACCTGT GGCGCCGGTG ATGCCGGCCA CGATGCGTCC GGCGTAGAGG ATCCACAGGA
      241 CGGGTGTGGT CGCCATGATC GCGTAGTCGA TAGTGGCTCC AAGTAGCGAA GCGAGCAGGA
      301 CTGGGCGGCG GCCAAAGCGG TCGGACAGTG CTCCGAGAAC GGGTGCGCAT AGAAATTGCA
      361 TCAACGCATA TAGCGCTAGC AGCACGCCAT AGTGACTGGC GATGCTGTCG GAATGGACGA
      421 TATCCCGCAA GAGGCCCGGC AGTACCGGCA TAACCAAGCC TATGCCTACA GCATCCAGGG
      481 TGACGGTGCC GAGGATGACG ATGAGCGCAT TGTTAGATTT CATACACGGT GCCTGACTGC
      541 GTTAGCAATT TAACTGTGAT AAACTACCGC ATTAAAGCTT ATCGATGATA AGCTGTCAAA
      601 CATGAGAATT ACAACTTATA TCGTATGGGG CTGACTTCAG GTGCTACATT TGAAGAGATA
      661 AATTGCACTG AAATCTAGAA ATATTTTATC TGATTAATAA GATGATCTTC TTGAGATCGT
      721 TTTGGTCTGC GCGTAATCTC TTGCTCTGAA AACGAAAAAA CCGCCTTGCA GGGCGGTTTT
      781 TCGAAGGTTC TCTGAGCTAC CAACTCTTTG AACCGAGGTA ACTGGCTTGG AGGAGCGCAG
      841 TCACCAAAAC TTGTCCTTTC AGTTTAGCCT TAACCGGCGC ATGACTTCAA GACTAACTCC
      901 TCTAAATCAA TTACCAGTGG CTGCTGCCAG TGGTGCTTTT GCATGTCTTT CCGGGTTGGA
      961 CTCAAGACGA TAGTTACCGG ATAAGGCGCA GCGGTCGGAC TGAACGGGGG GTTCGTGCAT
     1021 ACAGTCCAGC TTGGAGCGAA CTGCCTACCC GGAACTGAGT GTCAGGCGTG GAATGAGACA
     1081 AACGCGGCCA TAACAGCGGA ATGACACCGG TAAACCGAAA GGCAGGAACA GGAGAGCGCA
     1141 CGAGGGAGCC GCCAGGGGGA AACGCCTGGT ATCTTTATAG TCCTGTCGGG TTTCGCCACC
     1201 ACTGATTTGA GCGTCAGATT TCGTGATGCT TGTCAGGGGG GCGGAGCCTA TGGAAAAACG
     1261 GCTTTGCCGC GGCCCTCTCA CTTCCCTGTT AAGTATCTTC CTGGCATCTT CCAGGAAATC
     1321 TCCGCCCCGT TCGTAAGCCA TTTCCGCTCG CCGCAGTCGA ACGACCGAGC GTAGCGAGTC
     1381 AGTGAGCGAG GAAGCGGAAT ATATCCTGTA TCACATATTC TGCTGACGCA CCGGTGCAGC
     1441 CTTTTTTCTC CTGCCACATG AAGCCCGATT CATTAATGCA GCTGGCACGA CAGGTTTCCC
     1501 GACTGGAAAG CGGGCAGTGA GCGCAACGCA ATTAATGTGA GTTAGCTCAC TCATTAGGCA
     1561 CCCCAGGCTT TACACTTTAT GCTTCCGGCT CGTATGTTGT GTGGAATTGT GAGCGGATAA
     1621 CAATTTCACA CAGGAAACAG CTATGACCAT GATTACGCCC CAATTATTGA AGGCCTCCCT
     1681 AACGGGGGGC CTTTTTTTGT TTCTGGTCTC CCgcttGATA AGTCCCTAAC TTTTACAGCT
     1741 AGCTCAGTCC TAGGTATTAT GCTAGCCTGA AGCTGTCACC GGATGTGCTT TCCGGTCTGA
     1801 TGAGTCCGTG AGGACGAAAC AGCCTCTACA AATAATTTTG TTTAATACTA GAGAAAGAGG
     1861 GGAAATACTA GATGGCTATC ATCAAAGAAT TTATGCGTTT CAAAGTTCAC ATGGAAGGTT
     1921 CTGTGAACGG TCACGAATTT GAAATCGAAG GTGAAGGTGA AGGTCGTCCG TATGAAGGCA
     1981 CCCAGACCGC TAAACTGAAA GTTACCAAAG GTGGTCCGCT GCCGTTCGCT TGGGACATCC
     2041 TGTCTCCGCA GTTCATGTAC GGTTCTAAAG CGTATGTTAA ACACCCGGCT GACATCCCGG
     2101 ACTACCTGAA ACTGTCTTTC CCGGAAGGTT TCAAATGGGA ACGTGTTATG AACTTTGAAG
     2161 ACGGTGGTGT TGTTACCGTT ACCCAGGACT CTTCTCTGCA AGACGGTGAA TTTATCTACA
     2221 AAGTTAAACT GCGTGGCACC AACTTCCCGT CTGACGGTCC GGTTATGCAG AAAAAAACGA
     2281 TGGGTTGGGA AGCGTCTTCT GAACGTATGT ACCCGGAAGA CGGTGCTCTG AAAGGTGAAA
     2341 TCAAACAGCG TCTGAAACTG AAAGACGGTG GTCACTACGA CGCTGAAGTT AAAACCACCT
     2401 ACAAAGCTAA AAAGCCGGTT CAACTGCCGG GTGCTTACAA CGTGAACATC AAACTGGACA
     2461 TCACCTCTCA CAACGAAGAC TACACCATCG TTGAACAGTA CGAACGTGCT GAAGGTCGTC
     2521 ACTCTACCGG CGGTATGGAC GAACTGTATA AATGATAAGG ATCCtgcCTG ACACCCTCAT
     2581 CAGTGCCAAC ATAGTAAGCC AGTATACACT CCGCTAGCGC TGATGTCCGG CGGTGCTTTT
     2641 GCCGTTACGC ACCACCCCGT CAGTAGCTGA ACAGGAGGGA CAGCTGATAG AAACAGAAGC
     2701 CACTGGAGCA CCTCAAAAAC ACCATCATAC ACTAAATCAG TAAGTTGGCA GCATCACCCG
     2761 ACGCACTTTG CGCCGAATAA ATACCTGTGA CGGAAGATCA CTTCGCAGAA TAAATAAATC
     2821 CTGGTGTCCC TGTTGATACC GGGAAGCCCT GGGCCAACTT TTGGCGAAAA TGAGACGTTG
     2881 ATCGGCACGT AAGAGGTTCC AACTTTCACC ATAATGAAAT AAGATCACTA CCGGGCGTAT
     2941 TTTTTGAGTT ATCGAGATTT TCAGGAGCTA AGGAAGCTAA AATGGAGAAA AAAATCACTG
     3001 GATATACCAC CGTTGATATA TCCCAATGGC ATCGTAAAGA ACATTTTGAG GCATTTCAGT
     3061 CAGTTGCTCA ATGTACCTAT AACCAGACCG TTCAGCTGGA TATTACGGCC TTTTTAAAGA
     3121 CCGTAAAGAA AAATAAGCAC AAGTTTTATC CGGCCTTTAT TCACATTCTT GCCCGCCTGA
     3181 TGAATGCTCA TCCGGAATTC CGTATGGCAA TGAAAGACGG TGAGCTGGTG ATATGGGATA
     3241 GTGTTCACCC TTGTTACACC GTTTTCCATG AGCAAACTGA AACGTTTTCA TCGCTCTGGA
     3301 GTGAATACCA CGACGATTTC CGGCAGTTTC TACACATATA TTCGCAAGAT GTGGCGTGTT
     3361 ACGGTGAAAA CCTGGCCTAT TTCCCTAAAG GGTTTATTGA GAATATGTTT TTCGTCTCAG
     3421 CCAATCCCTG GGTGAGTTTC ACCAGTTTTG ATTTAAACGT GGCCAATATG GACAACTTCT
     3481 TCGCCCCCGT TTTCACCATG GGCAAATATT ATACGCAAGG CGACAAGGTG CTGATGCCGC
     3541 TGGCGATTCA GGTTCATCAT GCCGTCTGTG ATGGCTTCCA TGTCGGCAGA ATGCTTAATG
     3601 AATTACAACA GTACTGCGAT GAGTGGCAGG GCGGGGCGTA ATTTTTTTAA GGCAGTTATT
     3661 GGTGCCCTTA AACGCCTGGT GCTACGCCTG AATAAGTGAT AATAAGCGGA TGAATGGCAG
     3721 AAATTCGAAA GCAAATTCGA CCCGGTCGTC GGTTCAGGGC AGGGTCGTTA AATAGCCGCT
     3781 TATGTCTATT GCTGGTTTAC CGGTTTATTG ACTACCGGAA GCAGTGTGAC CGTGTGCTTC
     3841 TCAAATGCCT GAGGCCAGTT TGCTCAGGCT CTCCCCGTGG AGGTAATAAT TGACGATATG
     3901 ATCATTTATT CTGCCTCCCA GAGCCTGATA AAAACGGTTA GCGCTTCGTT AATACAGATG
     3961 TAGGTGTTCC ACAGGGTAGC CAGCAGCATC CTGCGATGCA GATCCGGAAC ATAATGGTGC
     4021 AGGGCGCTTG TTTCGGCGTG GGTATGGTGG CAGGCCCCGT GGCCGGGGGA CTGTTGGGCG
     4081 CTGCCGGCAC CTGTCCTACG AGTTGCATGA TAAAGAAGAC AGTCATAAGT GCGGCGACGA
     4141 TAGTCATGCC CCGCGCCCAC CGGAAGGAGC TACCGGACAG CGGTGCGGAC TGTTGTAACT
     4201 CAGAATAAGA AATGAGGCCG CTCATGGCGT TGACTCTCAG TCATAGTATC GTGGTATCAC
     4261 CGGTTGGTTC CACTCTCTGT TGCGGGCAAC TTCAGCAGCA CGTAGGGGAC TTCCGCGTTT
     4321 CCAGACTTTA CGAAACACGG AAACCGAAGA CCATTCATGT TGTTGCTCAG GTCGCAGACG
     4381 TTTTGCAGCA GCAGTCGCTT CACGTTCGCT CGCGTATCGG TGATTCATTC TGCTAACCAG
     4441 TAAGGCAACC CCGCCAGCCT AGCCGGGTCC TCAACGACAG GAGCACGATC ATGCGCACCC
     4501 GTGGCCAGGA CCCAACGCTG CCCGAGATGC GCCGCGTGCG GCTGCTGGAG ATGGCGGACG
     4561 CGATGGATAT GTTCTGCCAA GGGTTGGTTT GCGCATTCAC AGTTCTCCGC AAGAATTGAT
     4621 TGGCTCCAAT TCTTGGAGTG GTGAATCCGT TAGCGAGGTG CCGCCGGCTT CCATTCAGGT
     4681 CGAGGTGGCC CGGCTCCATG CACCGCGACG CAACGCGGGG AGGCAGACAA GGTATAGGGC
     4741 GGCGCCTACA ATCCATGCCA ACCCGTTCCA TGTGCTCGCC GAGGCGGCAT AAATCGCCGT
     4801 GACGATCAGC GGTCCAGTGA TCGAAGTTAG GCTGGTAAGA GCCGCGAGCG ATCCTTGAAG
     4861 CTGTCCCTGA TGGTCGTCAT CTACCTGCCT GGACAGCATG GCCTGCAACG CGGGCATCCC
     4921 GATGCCGCCG GAAGCGAGAA GAATCATAAT GGGGAAGGCC ATCCAGCCTC GCGTCGCGAA
     4981 CGCCAGCAAG ACGTAGCCCA GCGCGTCGGC CGCCATGCCG GCGATAATGG CCTGCTTCTC
     5041 GCCGAAACGT TTGGTGGCGG GACCAGTGAC GAAGGCTTGA GCGAGGGCGT GCAAGATTCC
     5101 GAATACCGCA AGCGACAGGC CGATCATCGT CGCGCTCCAG CGAAAGCGGT CCTCGCCGAA
     5161 AATGACCCAG AGCGCTGCCG GCACCTGTCC TACGAGTTGC ATGATAAAGA AGACAGTCAT
     5221 AAGTGCGGCG ACGATAGTCA TGCCCCGCGC CCACCGGAAG GAGCTGACTG GGTTGAAGGC
     5281 TCTCAAGGGC ATCGGTCGAC GCTCTCCCTT ATGCGACTCC TGCATTAGGA AGCAGCCCAG
     5341 TA
//
