# Supplementary material for: Identification and Cross-Characterisation of Artificial Promoters and 5′ Untranslated Regions in Vibrio natriegens
Source: Front Bioeng Biotechnol. 2022 Jan 27;10:826142. doi: 10.3389/fbioe.2022.826142 (PMC8830501; doi:10.3389/fbioe.2022.826142)
Supplement: Supplementary file 3 [file DataSheet3.xlsx]

## Sheet: Suppl_Table_1_overview
Construct	Insert length	Sigma factor	E. coli, sfGFP, fl/OD600 average	E. coli, mCherry, fl/OD600 average	V. natriegens sfGFP, fl/OD600 average	V. natriegens, mCherry, fl/OD600 average	Alternative start codon	SD-motif upstream of alternative start codon	ARES sequence
negative			129.858	11.2117	66.1378	49.7461
1	202	-	2571.49	7826.27	1540.73	4778.59	+	+	ATATTTGGTGTCGTCTTACTGGAGTGATGTATACATTTATCCTGAATTGGCGAGTATCTTGAGATGGGTGGGGAGATATAAGTGTTGGGTCTGGGGAGGATTCTTTATTGGTCTTATTACACTGTAGGTGCCTCGGAAAGTCATGCTAAACTACGGTGGACCGTAGGGATGGTAAATGCAAGAGGGGGCCTGGAGACATATT
2	201	70	1599.78	12573.9	1822.21	4171.22			TATCATGTAACCCGTTATTGTATTCTTTGGTCCTTATTGGATTATACGTGAAGCAATAATGATAATTTCATTAGTCGTCTACTGTTCATGGGAAATTGGACGCTATTTGCGCATGACCTGGTTTAGGAAATTAGCCGGGCCGGTGATGCCGTGTGACTGGCACATTTTTGAGTTCCATAAGGCGGGTTAGGGGGGAGTTGG
3	307	70	3465.19	9502.28	2324.05	2278.89			TCGTGTAATATAGATCCGGCTCGTGGTATAGGCATAGATAGTGGAGTTTTTTAATGCGTAAAGGCGAAACAGCTATGACCATGATTACGCCTGCCACTGCGAGGATATGGAGCTTGGTGACGGTCAACTCGGTTCGGCTGGAGGGGAGCAGGAGCTTTTTAGAGAACCGGTGCGGCGTTTGATGCCCGTTGGTAATTTAGTTTTAGGTACGATTGAGAAGTTTGCGATTGTTACGGCGAAATTGGTAGGGTAGAGGTTCTAATCACGTTAGGTCGAGGGTGGGGCCCCGTTTTATGGAGTGGGTGGA
4	211	70	4594.99	4170.88	2375.38	8921.94			TGCCTTTGTGTTGGTATAGTGCCCACTTTTGTTGAGAGATGGGTGATATGTAGTAATAGTTGGCTTAGTGTTATTCGGGGGGAGTTTCCGTTTCGGAAGATAATTTATGGGAGATATATGTACTGTATGGGGTTAGGCCAAAATGTGCGTGGGTTATCGTCTTTGGATGAGACGGCTAATCGTGTTTTTGGGAACATAGCGGAGCGGTTCT
5	198	-	1381.03	673.02	2918.58	865.197	+	+	TCGGTTACTTGCAATTTGTGGTGTTTCGCGGGCGTGCTCCACTATGATTGCCTTCCTAAGGGCTGGTGTCAGTTTGATAATGATTGGGTGCGGCATCACAAGACATTCACATCGAACCGATCTGCAATTTGTTTATTTTTGATGCCGAGGGGGTCCGGATGTAAGGTCAGTCCTGAGGAACGCACATTGCGGAGTATG
6	201	70	1817.6	4650.07	3026.24	3808.82			GGATATCCGGTTTTGATCGTATCGCCCGCATTATTCATTTTTGCTTACAGTGTAGGATTGTTATTGGCTAATTGCTGTTGGGTGTCTTATTATCATAAAAATATTGCTCTGTTATACGTGTACTGGAAGGGAGTGATTTTTTCTTTTACATAGATTGAGGGTGTAGAATGATTCCTCGTGCGGTTAATCTGGGGGAGTTGG
7	204	24	5458.01	4068.53	3450.79	1833.83			AGAGAGCATATTCGAGATCCTTTCTTGAGGCACAGTTATTATTCTGTGTATCTATTTAGGTGATTGTTTCCCCCAATTGATGTCCATTTATGGGCGTATGATGTTTATTGTGATTGTGTACGGGTGAGGTTTGGCGTTTATCGGTTCGGGGGTGTAAGCGTTGGAGGGTGGGTCATTTAACGAGGTCGATCGTAGTGGGAGGGT
8	50	70	3207.95	3236.06	4745.37	10870.9	+	+	AGTACAGAATAAAGTAACGATGGCATGTGGAGGACTTTCGGAGAATGAAC
9	173	70	3489.51	11062.1	5724.42	13618.1			TCGTCTGAACGTTGGGTTCTTTCGGTTGGATATTTTGCGATCCTTCCGTATAGGGGAGGTTATCGCGTGGCTTATGCCCATGTTTCGTGTTCTATCGTTGGGCCAAATGGGGGGCTGATTATGCGTGTTACATCAACACAAGAAAACTTTGGGGTTTAAGTTGGAGAGGCGTG
10	86	24	3662.71	6792.75	6076.51	11355			CAGGGCATTCTGGCCTAGCAAAAATGGGTCAACAAGAATTAGTCAGGAGGGGCGCCCTACCTAATCCGGGCGCGCGGAGGTGAGGT
11	211	70	1982.54	7543.44	6342.61	13662.4	+	+	AGATCTGAATTATTGGAAACTTTCATACTAAAGGATTATTATATCATCGTTAATTATATAAAAACTGTTAAATCAGATGCTACATACAGGTTCACCGCTTAGGGATCGGCTGGATTTCGTAGGCCAGATGGGACTAGAGTCGTCGTAAGAGCGGTTTTTTCCGAGAATGGGATTGTTCTATAAGATGGAATGTTTGAAATGGAGTTGTGGG
12	211	70	5017.58	13364.6	6987.6	6641.03			GGACGAATGTTATGTTTTTTGCTTGTCCGGTGTGGATTAAGAGGTCGGAAGTTTCCACGTGTCTGGTCTAAGATCATCGGCTATACCGCCATCCAGTTATGGCGGGTGTAGGATAATTTTTACCGAGGTTACTGTATTTGTTTGGGCGTAATTGTAGTGCTGATTGGTTTAATGTTGTATCTCCACTGGATGAAGACTTAGGAGGAGAAGG
13	207	-	4462.55	17012	8013.31	30802			TCGAATCGGGTTGTTCGTTTTTGCACGAAGAATTATTTCGAGGCTGTTTTTAGCGTTAGTGCCGAGTCGTTCATCATGGGATGGGTGTTGATTTATAAGATATTGTGGGGCACGGTAGTAACGGGAGCATCACCTTGCTTGAGTTATGTAGTGTGTGATTGGTGTTTTTGTTAGTTTGATGCTTGTTTTGTTTGGGGGAGAGGTGTG
14	210	-	7298.91	20319.5	8017.46	7107.92			GATTGGGCATGGGTACGTTTAGGTGAAATGAGTATTTATAGTTGGTTTAAGTCTGGATCCACTTTTCGCCGATGTTGCTATAATCTATAGTGTGCATGCTAACCTACATATCTTGCGGTTGGTCTTTTTCCGCTTTAGGGAGATCCAGGTATTGAAATAGGCGATGATCATTCGGACGGTGGGTTGTTTGTAACGGGGAGGAGTTTTTGG
15	211	70	4778.44	21334.7	8228.52	33873.1			GAATAGTGTTCGAGTGTCGGTAATATTTTGAAGTGGGAGAGTTAATGAATTCTGAATATCGTTTCCCCTTCCTTACACGTATGTAACATGTGAGCATATCGGTTATATACTTACAGGGTGGTCTTCGGTTAGCATGCGGTATACTTGGGAAGTCCGTTTGTGGTTACGTAGGTATGGTAGTGGGATTGTGTGAGTGAAGTGGAGTAGTGTT
16	210	-	7395.72	24471.1	8360.92	12816	+	+	ATGTGTAGTAGTTGATTGACTATTGTTTTGCTTTAGTGAAGTACCTAGTCCCGATCTGTTCTATGGGTATTTCGATCAAGTTAAGCGGGGTGGGAAGCTGCGACAGGTATTCTATTGTGCGTGGGATTGTTTGGTATGATTTTGGGCGGTCGCATAGCGGCGGTAAGGATGTTCAATTTGTCGACATGTAATTATTTAGGGAGTTTGTGC
17	201	-	1231.3	1893.86	8548.43	5158.56	+	+	GTCGAGATCTAGGCTATACGACTAGACAGAATTCGAAGGTCTAGTTCGTTACCTGATTTCGAACGATATTAATCGTAATTGGCCGAGTGGTATTCGTCCTTGGGTAAAGTTGTGCGCTCTTATTCACTCTAACTGGTGTAGGTTTCGAAAGCAAATGAGGAAAAAAGCGAAATTAAAGGAGTTTGTATGGTCAGGAGGAGG
18	201	-	3833.47	15201.2	8905.18	16834.2	+		TCAACCATACTACACTTTGTGGCAGGTTGAATTTCTGGTAAGAATCTGGAACATTGCACACGCGGTTAGACACGGGAGATCAATTAACGGTTGCGTTGGTAAAGCCCACCCAGCTAGTCAGCTATTAGTTGGATTTTACTGTGCGATTTCAGTAGGACTGTTATTCAGCACGTAATGAGTATAGTGCAAGGAGGGAGAAGA
19	211	-	6445.32	17461.6	9099.3	14304.7			GTGGTAATTTGGGGTGGAACAGTTGAGGGTTAGTTGTTAGCTGGCACGGCGTACTTGTGTGGTGACGGTTTACCGCCTGATGACGTGTGCTATTGTGCAGTACTTATAGTATTGCGGAGATGTCGACGTGATCAGATGTGCAGTTGATTTGGTTGTACTGGCATGATTGTACGAAACCTTTTGGGAGTGGTAAGGGAGTTGGAGGTAGTAA
20	201	70	435.83	3528.72	9861.42	15867	+	+	TTTTGTGTGTCGTTACGCATTTACTCTCAATTCGGTTCGTGTGCTAGCCTGTCTGTGTTGTTCTATAACTTGTACTCTTGGTTTTTAACGCGAGCGGTCTGTTTTACGTAAGGGTTTTATTAGTATTTATGCTAGGACAACATTTCGTTGCGAGATAGGATGCTTCGCACTGGTCCTGGCTCTTTATCTGGAAGGAGCATC
21	211	-	5586.42	15277.5	10311.9	18328.4	+	+	AAATTGCTGGATTATTGTGTGGTAGTTTGTTTCAGCAAGGATTAGGGGTAGTTTTTCGGGGAGGCCGTGTTGCTTTCATGAGTTATCAAGGAATTTTGGAAAAGATGGGTCATCGGGCGAGTTCCGAGTTTTTGGGGATGGTAGGTGCTGGTATTAGTATTGTGATTAAGTCCTGGTTTGGCCGAGCCGAGGGATTATGGGGAGAGTAATG
22	214	70	9537.09	21743.7	10624.2	15718.9	+	+	ATACGTTTAGAAGGTGTGAGAAAATTGAGTTTAGTCTATTCGGGTTGGGCGTGAAGTTGTGTTCTGTCCAAATACATATCAATTATTGTGACCCGACTAGAAACGTGGATTGAGTTATATGATTCTTCTCAGGCTTTTGGTCATCGTTGTCTGTGCTGTTCAGGAACTAAGGATGGGAGGAATCATGCCGTCAATGTTTTTGAGGAGTGTTCTA
23	201	70	13171.3	22014.2	11054.2	4598.61	+		AGTTGTACAATGAATATAATTATGCATTTAGTCGGTCAGATTTAATTTACTGCTGGCCCCATAATAGCTAAGACTTTTTACTCTACTGCCGGTTAGTGGCTCCAGCTTAAGCATGTGATCGGTCATGGGCACAAATATTTTAATTAACTAGGGTATAATTAAGTTATGAAGCGGACAGTGATAGAGGAGGGGGGGAGAGTT
24	80	-	3610.84	5261.27	11692.5	6829.84			AGGAGCAAGGATAGTTCAGATTTACGGTGAGTCAGCACCGGAGATTAGTATGACTCAATTGAGGAGACTGGAGGCTAAAA
25	210	-	10384	23036.4	12234.4	15062.3			TGATCCATTTAGAGCTGACAAGTGTTGGGCGGACGTTCGCAGTAGGGTTGTTAGATATGTACTTTTCCTCGGGTGGATTGATAATAGGGTCGTGGTTGTGTAGAAAGGCGAGGTTGAGTTTAATGTACCAATCGCCCTTAAGAGTGGTCTGGACGATACGGCCGTTTGTTGTTGTGATAGCGCGGACTGTGTTTCGCGGGGAGGTTTGAG
26	211	-	9515.07	26310.2	12258.9	14483.3			CAGTTTACTCGAGGGCGTCTTGGGTTGTGAGTCTAGGGGCCGTCAGCATGTAAGTTTGTACTTCTCGAATAAACATAGCCCGGGTAGCTATGTGCTCTGATAGTTGTAAGAGTGTTGGTTTGAGATCATGTCTAATACGTGAGGTCATTCGGGGGTTGTTTTCGTTGTGACTTTGTTCTTAGTCGCGGTATGTGGGGTAAGGAGAAGGAAT
JRB			8873.36	32168.7	1999.27	36800.9
mdh		24	16878	30844.7	13680.7	38349.6

## Sheet: Suppl_Table_2_RBS Calculator
Construct	ARES + sfGFP, RBS Calculator	Alternative start codon RBS Calculator	ARES + mCherry, RBS Calculator
negative control
1	2122.6	5.13	685.94	2.33
2	786.19		2193.59
3	38.13		54.9
4	37.26		1041.23
5	39.82	31.36	85.19	23.4
6	91.76		115.43
7	260.33		463.12
8	294.05	147.85	2753.09	177.01
9	133.61		194.12
10	168.13		794.26
11	7230.89	2469.36	87.46	33.27
12	3779.02		13384.4
13	1216.83		1050.88
14	1738.15		1059.47
15	327.93		514.32
16	480.08	63.59	8670.94	74.11
17	175.14	23.44	383.24	3.96
18	7281.34	0.04	26494.7	0.01
19	1832.21		3230.31
20	33.2	33.93	1300.29	49.52
21	1990.73	448.18	2351.41	288.34
22	148.61	129.64	1726.9	82.29
23	1024.96	-	32785.8	-
24	52.81		340.35
25	8820.91		13772.4
26	3737.58		22311.8

## Sheet: Suppl_Table_3_Sigma_factors
Sigma factor	Function	Global alignment (identity/ similarity) %	Local alignment 2.4 (identity/ similarity) %	Local alignment 4.2 (identity/ similarity) %
24/RpoE	Extracytoplasmic function	75.3/88.4	87.5/100	77.4/93.5
28/RpoF/FliA	Motility	44/59.9	75/90	69.7/78.8
32/RpoH	Heat shock	68.3/80.2	95.2/100	80/96.7
38/RpoS	Stationary phase	71.1/79.9	95.2/100	90/96.7
54/RpoN	Nitrogen metabolism	62/76.9	72.2/88.9 (no 2.4 or 4.2 subunit)
70/RpoD	Housekeeping	77/85.4	100/100	96.7/100

## Sheet: Suppl_Table_4_TSS
Construct	BPROM predicted TSS	CNNProm predicted TSS	Salis predicted TSS (nucleotide positions with transcription rates >950)	Salis predicted strength (in order repspective to the predicted TSS location)
1	163	130	158-162/163-167	2876.84/ 1425.46/
2	67	93	63-70/72-78/91-95/112-116/138-141	1565.84/ 2006.43/ 1112.92/ 1716.86 / 1032.80
3	204	89	82-88/114-116/204-208/248-252/256-266	1513.82/ 969.90/ 1731.21/ 1151.44/ 1978.56
4	151	152	60-70/ 151-154	2334.55/ 1130.14/
5	88	88	87-91/113-117/ 134-137/ 173-177	1675.00/ 1152.91/ 1077.15/ 3042.16
6	100	100	64-67/73-83/93-98/99-106/107-115/158-162/175-181	1040.36/ 2359.45/ 1511.85/ 6294.84/ 1252.70/ 1195.16/ 4628.81
7	109	112	64-68/ 94-104/ 111-115/ 147-151/ 167-170	979.35/ 1811.46/ 1525.04/ 1257.98/ 1019.92
8	2	20	16-22/ 23-25	785.77/ 863.01
9	43	104	60-64 / 69-73/ 107-111 / 128-132	2603.95/ 2351.87/ 1333.83/ 1034.32
10	18	46	49-53	485.53
11	69	71	60-62/63-74/ 92-96	1084.32/ 1573.83/ 1221.23/
12	159	183	80-84/99/120-124/143-147/171-175/181-191	1272.87/ 1020.07/ 1224.50/ 1058.99/ 1664.51/ 1919.25/
13	84	184	84-87/124-126/ 136-140/ 150-154/ 162-164 / 168-172/ 183-187	1010.44/ 993.88/ 1123.84/ 1296.68/ 1014.96/ 1124.15/ 1347.88/
14	98	92	87-89/90-94/95-101/	1919.74/ 6964.32/ 2971.22
15	118	95	63-72/95-99/105-109/114-116/ 117-121/ 141-145/ 151-155/	1342.75/ 2570.09/1277.45/ 1262.08/ 7970.12/ 1564.99/ 1493.7
16	147	122	61-65/73-80/124-128/ 146-150	1407.15/ 1239.30/ 2695.59/ 1693.55/
17	117	176	86-90/102-106/117-120/162-166	1060.17/ 1368.26/ 992.49/ 978.97
18	135	133	60-65/127-129/ 131-135/ 148-152 /164- 174	3298.94/ 1033.12/ 2303.77 / 1552.40 /1635.99
19	103	100	102-106/114-122/ 127-131/ 145-149/	2184.50/ 1557.71/ 1046.19/ 1616.63/
20	141	138	75-79/ 116-120/ 129-131/ 132-136/ 137-143 / 149-153/ 167-171	1210.16/ 1222.95/ 1202.50/ 1659.24/ 1078.59/ 3154.41
21	167	165	60-64/103-106/163-165/166-170	1947.73/961.13/ 1700.96 / 4283.25
22	130	130	79-83/89-91/92-96/97-99/121-126/127-136/192-194	1320.80/ 1410.21/ 3414.18/ 1726.28 /1084.00/ 2336.18/ 1252.65
23	166	169	71-77/ 90-94/147-151/165-175	1003.87/ 1384.74/ 1439.54/ 1471.28/
24	61	60	57-60	982.36
25	131	93	72-75/91-100/112-116/132-136	1046.63/ 2271.66/ 2177.06/ 1080.94
26	143	146	99-103/ 135-139/ 154-159	1209.84/ 1206.43/ 3128.61
